# Supplementary material for: Developmental dynamics of catshark cranial neural crest cells provide insights into gnathostome facial evolution
Source: Development. 2026 May 7;153(9):dev205258. doi: 10.1242/dev.205258 (PMC13200729; doi:10.1242/dev.205258)
Supplement: Table S1. Cellular sources of POSTN during embryogenesis across representative gnathostome species. POSTN-expressing cell types and tissues according to single-cell transcriptomic profiles from developing mouse (Mus musculus), chicken (Gallus gallus), Western clawed frog (Xenopus tropicalis), and ze [file develop-153-205258-TableS1.xlsx]

## Sheet: Tabelle1
Mouse genes	Small-spotted catshark orthologs	perc_identity	alig_length	n_gaps	evalue	bit_score
Mcm5	MCM5	83.4	734	0	0	1239
Pcna	PCNA	92.3	261	0	1.24e-173	478
Tyms	TYMS	84	282	0	5.84e-186	513
Fen1	LOC119967537	47.6	714	54	5.59e-200	599
Mcm2	MCM2	79.4	906	23	0	1377
Mcm4	MCM4	81.3	863	1	0	1335
Rrm1	RRM1	87.5	792	2	0	1419
Ung	LOC119975478	60.3	305	11	1.57e-123	356
Gins2	GINS2	77.3	185	0	9.94e-106	300
Mcm6	LOC119962072	82.4	826	12	0	1331
Cdca7	CDCA7A	46.3	417	72	1.19e-112	335
Dtl	DTL	51.8	710	35	7.82e-218	627
Prim1	PRIM1	59	444	41	4.26e-188	529
Uhrf1	UHRF1	60.9	805	33	0	945
Cenpu	CENPU	34.3	178	2	5.35e-18	86.7
Hells	HELLS	69.7	821	12	0	1090
Rfc2	RFC2	91.4	327	6	4.42e-219	601
Rpa2	RPA2	62.3	257	6	1.57e-103	302
Nasp	LOC119964542	34	738	140	2.63e-72	248
Rad51ap1	LOC119973371	30.2	331	69	4.78e-10	59.7
Gmnn	GMNN	50.3	165	15	1.52e-37	131
Wdr76	WDR76	48.9	470	15	1.04e-137	413
Slbp	LOC119963924	52.8	269	30	4.06e-82	248
Ccne2	CCNE2	60.8	401	5	3.94e-172	488
Ubr7	LOC119951753	61.8	435	17	2.69e-190	534
Pold3	POLD3	46.5	514	66	1.67e-104	320
Msh2	MSH2	75.3	931	4	0	1376
Atad2	LOC119972833	55.9	1414	103	0	1317
Rad51	RAD51	93.5	339	2	9.47e-228	622
Rrm2	LOC119967565	81.4	392	6	1.92e-232	638
Cdc45	CDC45	73.6	569	5	1.6e-302	830
Cdc6	CDC6	54.3	567	31	6.06e-187	537
Exo1	EXO1	51.8	872	59	3.02e-251	722
Tipin	TIPIN	56.9	225	12	8.74e-68	214
Dscc1	DSCC1	55.2	458	67	3.62e-174	494
Blm	BLM	48.1	1398	146	0	1085
Casp8ap2	CASP8AP2	32.2	1204	279	1.9e-89	324
Usp1	USP1	53.4	829	60	2.07e-247	709
Clspn	LOC119967462	40.2	1404	173	2.22e-207	642
Pola1	POLA1	66.3	1488	59	0	1885
Chaf1b	CHAF1B	64.1	510	21	5.09e-218	617
Brip1	BRIP1	61.8	904	28	0	1103
E2f8	LOC119971975	45.3	997	161	2.05e-210	624
Hmgb2	HMGB2A	76.4	178	1	1.06e-87	257
Cdk1	CDK1	84.9	291	1	6.02e-184	508
Nusap1	NUSAP1	31.7	473	87	2.08e-32	127
Ube2c	UBE2C	74	173	0	5.12e-88	255
Birc5	BIRC5A	57.9	121	0	7.46e-50	155
Tpx2	TPX2	52.9	544	16	1.12e-160	482
Top2a	TOP2A	66.8	1584	83	0	2104
Ndc80	NDC80	40.5	622	21	7.24e-136	410
Cks2	LOC119970327	84.8	79	0	1e-47	146
Nuf2	NUF2	29	458	10	4.7e-51	179
Cks1b	LOC119956503	81.6	76	0	2.11e-46	142
Mki67	LOC119950706	59.1	93	1	1.76e-22	107
Tmpo	LOC119979120	43.3	187	47	7.34e-29	116
Cenpf	CENPF	38	793	41	1.31e-85	315
Tacc3	TACC3	48.8	320	22	6.29e-66	234
Pimreg	LOC119974887	28	193	10	5.9e-09	55.1
Smc4	SMC4	68.7	1276	8	0	1376
Ccnb2	LOC119975216	68	328	9	1.07e-146	423
Ckap2l	CKAP2L	36.8	315	39	2.98e-44	170
Ckap2	LOC119977654	31	403	115	8.12e-38	150
Aurkb	LOC119974574	71.7	283	1	3.15e-153	434
Bub1	BUB1	35.3	1194	177	1.9e-188	579
Kif11	KIF11	49.2	1064	30	7.29e-299	860
Anp32e	LOC119958624	58.4	77	0	2.2e-23	90.9
Tubb4b	LOC119979513	97.8	445	0	0	880
Gtse1	GTSE1	38.1	155	12	2.78e-14	76.3
Kif20b	KIF20BB	33.2	1960	329	2.51e-221	705
Hjurp	-
Cdca3	CDCA3	31.2	277	52	4e-16	76.6
Jpt1	LOC119953681	39.2	176	29	9.02e-17	72.8
Cdc20	CDC20	64.7	521	26	4.3e-247	685
Ttk	TTK	40.2	880	74	4.68e-184	551
Cdc25c	-
Kif2c	KIF2C	51.7	676	65	0	685
Rangap1	RANGAP1B	67.7	589	6	1.05e-179	521
Ncapd2	NCAPD2	33.2	978	379	2.56e-146	459
Dlgap5	DLGAP5	34.4	675	106	6.32e-61	221
Cdca2	-
Cdca8	CDCA8	29.6	291	40	1.63e-24	99.4
Ect2	ECT2	51.2	1155	319	0	1030
Kif23	KIF23	68.8	990	26	0	1275
Hmmr	HMMR	35.7	907	181	7.79e-55	203
Aurka	LOC119969452	72	311	7	1.29e-154	444
Psrc1	LOC119978003	36	161	37	5.88e-12	66.2
Anln	ANLN	49.9	1213	180	2.64e-305	902
Lbr	LOC119966918	56.3	632	34	7.05e-226	641
Ckap5	CKAP5	71.9	1653	39	0	2176
Cenpe	CENPE	43.5	844	121	2.38e-150	524
Ctcf	CTCF	75.4	743	30	1.64e-179	530
Nek2	NEK2	69.9	448	5	3.05e-213	594
G2e3	G2E3	42	735	111	1.05e-193	564
Gas2l3	GAS2L3	67	355	4	3.79e-162	480
Cbx5	-
Cenpa	LOC119976741	67.4	92	0	7.28e-36	122
