# Supplementary material for: Developmental dynamics of catshark cranial neural crest cells provide insights into gnathostome facial evolution
Source: Development. 2026 May 7;153(9):dev205258. doi: 10.1242/dev.205258 (PMC13200729; doi:10.1242/dev.205258)
Supplement: Table S2. Small-spotted catshark orthologs to mouse cell cycle genes. List of small-spotted catshark cell cycle orthologs. The list of mouse cell cycle genes was obtained from Tirosh et al. (Tirosh et al., 2016). Out of the 97 mouse cell cycle genes, 93 orthologs were successfully identified in the  [file develop-153-205258-TableS2.xlsx]

## Sheet: orthologs_best_rc_hits
Mouse genes	Small-spotted catshark orthologs	perc_identity	num_ident_matches	alig_length	mismatches	gap_openings	n_gaps	pos_match	ppos	q_start	q_end	q_len	qcovhsp	s_start	s_end	s_len	evalue	bit_score	score_raw
Ttn	LOC119961858	61	21965	36018	11749	174	2304	26678	74.1	1	34470	34473	100	1	35262	35463	0	41734	108334
Syne1	SYNE1B	57.4	5082	8846	3693	26	71	6615	74.8	18	8831	8831	99.8	14	8820	8820	0	9311	24160
Dync1h1	DYNC1H1	92.5	4299	4650	342	4	9	4477	96.3	1	4647	4647	100	1	4644	4644	0	8504	22065
Ryr2	RYR2A	86	4294	4993	657	12	42	4610	92.3	1	4959	4959	100	1	4985	4985	0	8496	22046
Ubr4	UBR4	84.3	4370	5184	784	15	30	4738	91.4	2	5167	5167	100	9	5180	5180	0	8340	21640
Herc2	HERC2	83.9	4089	4876	742	13	45	4449	91.2	1	4871	4871	100	1	4836	4836	0	8163	21182
Herc1	HERC1	83.2	4085	4909	772	18	52	4393	89.5	1	4881	4881	100	1	4885	4885	0	8004	20767
Hmcn1	HMCN1	66.9	3781	5652	1832	8	39	4578	81	22	5645	5645	99.6	18	5658	5658	0	7784	20197
Mycbp2	MYCBP2	81.5	3908	4793	806	26	79	4253	88.7	31	4760	4760	99.4	21	4797	4797	0	7677	19918
Birc6	BIRC6	81.2	3916	4824	869	18	39	4311	89.4	11	4812	4850	99	113	4919	4953	0	7597	19712
Bltp1	KIAA1109	75.8	3880	5122	1108	40	134	4390	85.7	34	5052	5054	99.3	4	5094	5094	0	7437	19296
Ryr1	LOC119957898	75	3871	5160	1108	29	181	4354	84.4	4	5093	5094	99.9	5	5053	5054	0	7417	19243
Ryr3	RYR3	75.1	3705	4933	1135	26	93	4224	85.6	1	4878	4878	100	1	4895	4895	0	7339	19043
Hectd4	LOC119951523	84.2	3728	4429	665	14	36	4026	90.9	14	4419	4419	99.7	110	4525	4525	0	7235	18773
Dnah5	DNAH5	77.9	3604	4625	995	13	26	4101	88.7	61	4680	4680	98.7	18	4621	4621	0	7219	18730
Trrap	LOC119979047	91.3	3574	3916	254	12	88	3699	94.5	1	3833	3833	100	1	3911	3911	0	6987	18129
Dnah9	LOC119953293	74	3314	4476	1147	5	15	3854	86.1	1	4462	4462	100	10	4484	4484	0	6766	17555
Fat4	LOC119963370	69.3	3458	4988	1493	19	37	4123	82.7	2	4974	4974	100	16	4981	4981	0	6701	17385
Sacs	SACS	70.4	3231	4590	1332	13	27	3904	85.1	11	4582	4583	99.8	10	4590	4591	0	6659	17276
Macf1	MACF1A	56.6	4250	7503	2825	59	428	5303	70.7	136	7436	7444	98.1	329	7605	7616	0	6581	17075
Adgrv1	ADGRV1	54.3	3436	6331	2753	27	142	4487	70.9	23	6250	6250	99.6	35	6326	6326	0	6567	17037
Dnah8	LOC119966976	69.8	3249	4655	1337	10	69	3827	82.2	16	4610	4610	99.7	119	4764	4764	0	6481	16814
Dync2h1	LOC119977114	74.7	3227	4318	1081	5	10	3759	87.1	1	4313	4313	100	1	4313	4313	0	6475	16799
Dnah17	LOC119953684	71.4	3188	4467	1266	6	13	3755	84.1	13	4476	4476	99.7	3	4459	4459	0	6440	16709
Csmd3	CSMD3B	79.1	2916	3685	663	3	106	3267	88.7	24	3603	3603	99.4	24	3707	3707	0	6378	16548
Fat1	FAT1A	69.5	3228	4644	1405	10	11	3852	82.9	57	4693	4693	98.8	6	4645	4645	0	6297	16336
Dnah2	DNAH2	70	3102	4429	1321	6	6	3715	83.9	61	4483	4484	98.6	79	4507	4508	0	6294	16329
Dst	DST	50.6	3942	7783	2610	94	1231	4929	63.3	1	6605	6605	100	1	7730	7730	0	6286	16309
Huwe1	HUWE1	77.7	3548	4566	735	40	283	3784	82.9	1	4393	4393	100	1	4456	4456	0	6283	16300
Dnah11	LOC119966149	68.6	3059	4459	1392	6	8	3717	83.4	13	4469	4471	99.7	34	4486	4488	0	6255	16228
Fat3	FAT3A	68.1	3145	4620	1457	13	18	3799	82.2	10	4621	4621	99.8	2	4611	4611	0	6182	16039
Csmd1	LOC119967641	78.1	2793	3576	741	4	42	3161	88.4	63	3637	3637	98.3	66	3600	3600	0	6115	15865
Dnah10	LOC119977131	69.1	3057	4423	1159	11	207	3581	81	2	4236	4240	99.9	140	4543	4591	0	5999	15564
Usp34	USP34	84.9	3059	3601	465	16	77	3265	90.7	1	3542	3542	100	1	3583	3583	0	5985	15528
Dnah7c	DNAH7	74.7	2940	3937	966	5	31	3375	85.7	103	4010	4010	97.5	114	4048	4048	0	5957	15455
Dnah6	DNAH6	71.2	2951	4146	1142	11	53	3438	82.9	62	4202	4202	98.5	47	4144	4144	0	5906	15321
Mdn1	MDN1	57.8	3259	5643	2228	53	156	4128	73.2	11	5564	5564	99.8	13	5588	5589	0	5899	15304
Vps13d	VPS13D	69.3	3083	4449	1283	38	83	3621	81.4	1	4425	4425	100	1	4390	4390	0	5872	15233
Smg1	SMG1	81.8	2979	3641	645	9	17	3310	90.9	201	3837	3837	94.8	31	3658	3658	0	5837	15143
Dnah3	DNAH3	71.4	2900	4063	1137	7	26	3395	83.6	11	4054	4054	99.8	17	4072	4072	0	5826	15115
Wdfy3	WDFY3	81.9	2904	3545	583	14	58	3172	89.5	1	3506	3506	100	1	3526	3527	0	5816	15089
Dnah12	DNAH12	72.2	2862	3962	1092	5	8	3370	85.1	6	3966	3966	99.9	6	3960	3960	0	5815	15086
Reln	LOC119973445	77.6	2667	3437	759	8	11	3043	88.5	35	3464	3466	99	27	3459	3461	0	5813	15080
Dnah1	DNAH1	68.3	2885	4221	1244	11	92	3435	81.4	28	4199	4199	99.4	73	4250	4250	0	5767	14962
Csmd2	CSMD2	72.6	2580	3556	971	2	5	3045	85.6	43	3593	3593	98.8	57	3612	3612	0	5713	14821
Ush2a	USH2A	50.9	2678	5258	2466	25	114	3550	67.5	33	5272	5272	99.4	32	5193	5193	0	5300	13748
Obscn	OBSCNB	35	3526	10078	3888	116	2664	4892	48.5	2	9468	9472	99.9	4	8028	8032	0	5296	13738
Vps13b	LOC119972233	66.5	2694	4053	1281	30	78	3228	79.6	1	4036	4037	100	1	3992	3993	0	5254	13629
Trio	LOC119966020	85.1	2627	3086	391	14	68	2828	91.6	15	3059	3059	99.5	45	3103	3103	0	5074	13161
Unc80	LOC119960968	78.5	2702	3444	576	22	166	2942	85.4	1	3383	3385	99.9	1	3339	3341	0	5068	13146
Neb	NEB	59.1	4089	6920	2268	11	563	4692	67.8	429	6822	6822	93.7	641	7523	7523	0	5061	13129
Prkdc	PRKDC	60.3	2495	4140	1602	25	43	3202	77.3	16	4135	4135	99.6	12	4128	4128	0	4937	12805
Fryl	FRYL	80.8	2536	3137	562	18	39	2788	88.9	1	3108	3108	100	1	3127	3127	0	4888	12679
Nbea	NBEAA	85.4	2517	2946	345	9	84	2665	90.5	65	2954	2954	97.8	51	2968	2968	0	4874	12642
Nf1	NF1A	86.1	2468	2867	280	11	119	2603	90.8	1	2795	2874	97.3	1	2820	2852	0	4823	12511
Kalrn	KALRNA	82	2444	2981	487	16	50	2681	89.9	23	2980	2989	99	31	2984	2999	0	4765	12359
Fry	LOC119977793	80.4	2419	3010	558	8	33	2674	88.8	25	3010	3011	99.2	70	3070	3074	0	4745	12308
Dmd	DMD	67.1	2544	3790	1125	15	121	3042	80.3	29	3802	3802	99.3	12	3696	3696	0	4730	12268
Ubr5	UBR5	87.5	2512	2871	281	8	78	2639	91.9	1	2864	2864	100	1	2800	2800	0	4717	12236
Fras1	FRAS1	62.7	2518	4015	1464	17	33	3060	76.2	9	4004	4004	99.8	10	4010	4010	0	4712	12223
Itpr1	LOC119973141	86.9	2415	2779	321	10	43	2568	92.4	1	2757	2757	100	1	2758	2758	0	4699	12189
Prpf8	PRPF8	98	2266	2313	47	0	0	2300	99.4	21	2333	2333	99.1	23	2335	2335	0	4679	12135
Lyst	LYST	61.1	2403	3931	1395	38	133	2969	75.5	60	3949	3949	98.5	1	3839	3839	0	4587	11897
Usp9x	USP9	89.2	2302	2580	244	6	34	2420	93.8	1	2552	2552	100	1	2574	2575	0	4572	11858
Flnc	FLNCB	83.4	2209	2648	415	8	24	2412	91.1	7	2649	2649	99.8	119	2747	2747	0	4501	11674
Hectd1	HECTD1	88.3	2314	2622	255	9	53	2446	93.3	1	2581	2581	100	1	2610	2610	0	4476	11609
Mtor	MTOR	88.7	2247	2534	264	3	23	2365	93.3	6	2520	2520	99.8	20	2549	2549	0	4451	11545
Htt	HTT	71.8	2272	3163	803	16	88	2642	83.5	1	3121	3124	99.9	1	3117	3120	0	4406	11427
Rnf213	LOC119953583	49	2389	4873	2320	69	164	3253	66.8	754	5531	5536	86.3	386	5189	5192	0	4395	11398
Lrp1b	LOC119962094	64.9	3026	4665	1518	23	121	3527	75.6	1	4572	4572	100	32	4668	4668	0	4359	11306
Frem2	LOC119977132	69	2187	3169	931	19	51	2593	81.8	13	3139	3139	99.6	1	3160	3160	0	4348	11276
Tenm4	TENM4	78.2	2224	2844	596	9	24	2486	87.4	1	2823	2823	100	144	2984	2984	0	4296	11141
Cnot1	CNOT1	90.8	2172	2391	202	5	17	2264	94.7	1	2382	2382	100	1	2383	2383	0	4285	11113
Vps13c	VPS13C	60.1	2275	3785	1453	25	57	2890	76.4	1	3769	3769	100	1	3744	3748	0	4276	11089
Dmxl2	DMXL2	72	2217	3079	787	32	75	2549	82.8	1	3029	3029	100	1	3054	3054	0	4227	10963
Zfhx4	ZFHX4	67	2474	3693	1029	38	190	2836	76.8	1	3589	3589	100	1	3607	3607	0	4210	10918
Tenm2	LOC119965371	80.2	2264	2823	497	11	62	2534	89.8	1	2810	2810	100	1	2774	2774	0	4199	10891
Sptan1	SPTAN1	87.6	2192	2501	285	2	24	2333	93.3	1	2480	2480	100	13	2510	2510	0	4190	10866
Tenm3	TENM3	84.6	2187	2585	365	1	33	2370	91.7	244	2828	2828	91.4	214	2765	2765	0	4190	10868
Zfhx3	ZFHX3	68.9	2608	3783	984	46	191	2930	77.5	1	3652	3652	100	1	3723	3723	0	4157	10782
Lrp2	LRP2A	65.2	3050	4675	1579	16	46	3591	76.8	8	4664	4666	99.8	12	4658	4660	0	4134	10722
Usp24	USP24	80.6	2133	2648	442	15	73	2334	88.1	4	2593	2593	99.9	5	2637	2637	0	4105	10647
Acaca	ACACA	87.4	2054	2351	286	6	11	2180	92.7	1	2347	2349	99.9	79	2422	2423	0	4103	10642
Kmt2c	KMT2CA	50.9	2762	5430	2055	110	613	3393	62.5	33	5326	5326	99.4	24	4976	4976	0	4040	10477
Flnb	LOC119974035	73.2	1933	2641	669	3	39	2246	85	26	2666	2666	99.1	1	2602	2602	0	4029	10449
Sptbn1	SPTBN1	87.9	2076	2361	283	2	2	2213	93.7	2	2360	2360	100	3	2363	2363	0	3963	10277
Unc79	LOC119951685	76.4	2077	2719	499	13	143	2277	83.7	9	2599	2599	99.7	36	2739	2739	0	3954	10255
Lrba	LRBA	72.4	2091	2889	693	24	105	2350	81.3	49	2881	2881	98.3	32	2871	2871	0	3951	10246
Itpr3	ITPR3	75.9	2051	2703	597	19	55	2316	85.7	1	2659	2671	99.6	102	2793	2797	0	3937	10211
Snrnp200	SNRNP200	91.7	1958	2136	178	0	0	2069	96.9	1	2136	2138	99.9	1	2136	2136	0	3921	10169
Svep1	SVEP1	56.6	2018	3564	1408	19	138	2520	70.7	49	3598	3670	96.7	60	3499	3567	0	3919	10164
Tenm1	TENM1	73	2003	2744	707	8	34	2337	85.2	1	2723	2723	100	1	2731	2731	0	3902	10118
Dnajc13	LOC119965813	84.9	1907	2245	336	2	2	2094	93.3	1	2244	2246	99.9	1	2244	2248	0	3881	10065
Chd7	CHD7	70.5	2159	3062	760	37	143	2428	79.3	1	3004	3008	99.9	1	2977	2986	0	3859	10008
Dmxl1	LOC119970433	65.6	2047	3120	927	37	146	2409	77.2	1	3022	3022	100	1	3072	3072	0	3851	9986
Gcn1	GCN1	74.1	1980	2671	686	2	5	2288	85.7	1	2666	2666	100	1	2671	2671	0	3841	9961
Nbeal1	NBEAL1	69.3	1900	2741	810	12	31	2273	82.9	1	2737	2741	99.9	1	2714	2717	0	3799	9852
Hspg2	HSPG2	45.5	2132	4688	1880	41	676	2732	58.3	1	4302	4302	100	1	4398	4398	0	3775	9789
Celsr2	CELSR2	66.6	1951	2931	889	25	91	2312	78.9	168	3054	3054	94.5	36	2919	2919	0	3737	9690
Dock7	DOCK7	88.1	1893	2148	234	5	21	2020	94	1	2133	2133	100	1	2142	2142	0	3726	9662
Tln2	LOC119956733	81.9	2094	2556	312	5	150	2250	88	1	2406	2407	100	3	2558	2559	0	3712	9627
Utrn	UTRN	56.8	2064	3637	1308	22	265	2568	70.6	41	3649	3650	98.9	32	3431	3435	0	3686	9559
Celsr3	CELSR3	67.5	1887	2796	855	19	54	2253	80.6	389	3156	3435	80.6	305	3074	3309	0	3678	9537
Abca2	ABCA2	75.8	1893	2498	495	18	110	2109	84.4	23	2496	2496	99.1	53	2464	2464	0	3664	9501
Pole	POLE	78.6	1793	2280	479	6	8	2030	89	1	2276	2283	99.7	1	2276	2283	0	3656	9480
Celsr1	CELSR1A	66.9	1854	2771	853	15	64	2271	82	1	2740	2741	100	299	3036	3039	0	3651	9468
Itpr2	LOC119973251	78.7	1877	2384	474	15	33	2086	87.5	27	2394	2394	98.9	335	2701	2701	0	3633	9420
Tln1	TLN1	79.1	2026	2562	527	4	9	2247	87.7	1	2559	2563	99.8	70	2625	2627	0	3619	9385
Cdh23	CDH23	68.1	1818	2669	813	5	38	2154	80.7	2	2633	2633	100	694	3361	3361	0	3583	9292
Pkhd1l1	PKHD1L1.1	44.6	1894	4247	1808	25	545	2539	59.8	7	3725	3767	98.7	10	4239	4249	0	3558	9225
Myo7a	MYO7AA	82.8	1833	2213	340	2	40	2008	90.7	37	2209	2211	98.3	36	2248	2250	0	3526	9142
Atm	ATM	59	1835	3112	1192	24	85	2329	74.8	1	3062	3062	100	1	3077	3077	0	3524	9139
Dscaml1	LOC119954158	84.5	1745	2064	289	4	30	1876	90.9	1	2045	2045	100	1	2053	2053	0	3489	9047
Pclo	PCLOA	52.2	2490	4766	1838	95	438	3025	63.5	132	4675	4687	96.9	549	5098	5099	0	3487	9042
Lama2	LAMA2	56.3	1802	3198	1271	13	125	2251	70.4	23	3207	3208	99.3	31	3116	3118	0	3477	9017
Atr	ATR	67.2	1807	2689	824	19	58	2127	79.1	15	2693	2693	99.5	1	2641	2641	0	3476	9012
Sdk2	SDK2B	79.1	1710	2161	440	3	11	1911	88.4	57	2216	2216	97.5	26	2176	2176	0	3469	8995
Pi4ka	PI4KAA	83.6	1721	2058	319	5	18	1871	90.9	1	2054	2054	100	62	2105	2105	0	3450	8946
Eml6	LOC119972713	83.2	1669	2005	296	4	40	1827	91.1	1	1980	1980	100	1	1990	1990	0	3436	8910
Eml5	LOC119952316	80.1	1601	1998	372	1	25	1808	90.5	1	1998	1998	100	1	1973	1977	0	3431	8897
Piezo2	LOC119972907	63.6	1899	2985	831	38	255	2248	75.3	1	2849	2850	100	1	2866	2867	0	3430	8894
Cad	CAD	74.8	1723	2302	513	14	66	1944	84.4	10	2305	2305	99.6	1	2242	2242	0	3396	8806
Dop1a	DOP1A	72.2	1806	2502	644	18	52	2064	82.5	1	2472	2472	100	1	2480	2480	0	3391	8792
Dscam	LOC119968768	83.4	1698	2036	309	5	29	1841	90.4	1	2009	2009	100	1	2034	2034	0	3372	8744
Abca1	LOC119970136	73.9	1677	2268	572	8	19	1917	84.5	7	2265	2265	99.7	6	2263	2263	0	3371	8741
Kmt2a	KMT2A	55.3	2251	4068	1494	91	323	2667	65.6	32	3986	3986	99.2	109	3966	3966	0	3357	8703
Pcnx1	PCNX1	75	1775	2367	547	16	45	2001	84.5	1	2345	2345	100	1	2344	2344	0	3347	8678
Szt2	SZT2	50.7	1974	3893	1387	71	532	2495	64.1	1	3823	3824	100	1	3431	3431	0	3325	8620
Lama1	LAMA1	55.7	1722	3092	1333	8	37	2212	71.5	29	3114	3115	99.1	22	3082	3083	0	3321	8611
Apc	APC	68.3	1960	2870	824	37	86	2244	78.2	43	2876	2876	98.5	51	2870	2870	0	3318	8604
Cubn	CUBN	48.4	1700	3511	1611	27	200	2251	64.1	47	3382	3382	98.6	138	3623	3623	0	3300	8556
Dock3	DOCK3	79.4	1641	2067	378	6	48	1818	88	1	2019	2023	99.8	1	2067	2071	0	3280	8504
Ascc3	ASCC3	73.8	1631	2211	561	9	19	1896	85.8	1	2205	2206	100	1	2198	2198	0	3273	8485
Col12a1	LOC119976369	59	1632	2766	1023	13	111	2085	75.4	1	2670	3030	88.1	1	2751	3120	0	3261	8454
Ptprd	LOC119970160	82.5	1615	1957	308	9	34	1764	90.1	6	1931	1931	99.7	13	1966	1966	0	3257	8445
Vps13a	VPS13A	54.1	1733	3205	1382	33	90	2297	71.7	1	3159	3169	99.7	1	3161	3166	0	3236	8390
Fasn	FASN	63.1	1591	2521	906	9	24	1985	78.7	1	2514	2514	100	1	2504	2504	0	3212	8327
Utp20	UTP20	59.5	1672	2808	1087	20	49	2168	77.2	1	2778	2778	100	1	2789	2789	0	3196	8286
Chd9	CHD9	63.6	1889	2970	887	49	194	2223	74.8	1	2918	2968	98.3	1	2828	2885	0	3194	8280
Trip12	TRIP12	83.7	1746	2086	304	17	36	1868	89.5	1	2062	2062	100	1	2074	2074	0	3192	8276
Heatr5b	HEATR5B	81.3	1687	2075	356	8	32	1842	88.8	1	2048	2048	100	1	2070	2070	0	3190	8272
Cltc	CLTCB	94.7	1598	1687	83	2	6	1643	97.4	1	1685	1685	100	1	1683	1683	0	3174	8229
Dock4	DOCK4	79.3	1583	1996	378	8	35	1767	88.5	1	1977	1977	100	1	1980	1980	0	3170	8219
Ints1	INTS1	72.9	1612	2211	571	12	28	1883	85.2	1	2197	2199	99.9	28	2224	2226	0	3125	8103
Med12l	LOC119975763	76.5	1711	2237	449	20	77	1877	83.9	1	2201	2201	100	1	2196	2196	0	3118	8084
Cacna1c	CACNA1C	77	1725	2239	404	18	110	1873	83.7	17	2185	2185	99.3	47	2245	2245	0	3106	8052
Otof	OTOFA	75.4	1548	2054	445	11	61	1777	86.5	1	2050	2050	100	1	1997	1997	0	3102	8043
Cacna1d	LOC119973643	73.2	1675	2288	469	22	144	1852	80.9	11	2258	2258	99.6	24	2207	2207	0	3098	8031
Pikfyve	PIKFYVE	73.6	1583	2150	511	16	56	1810	84.2	1	2135	2135	100	1	2109	2109	0	3086	8000
Plxna2	LOC119978730	80.9	1525	1884	350	3	9	1679	89.1	14	1888	1888	99.3	18	1901	1901	0	3084	7995
Nalcn	NALCN	89	1577	1771	159	4	35	1654	93.4	15	1750	1750	99.2	17	1787	1787	0	3060	7933
Flna	FLNA	78	1454	1864	398	5	12	1648	88.4	2	1854	1891	98	425	2287	2647	0	3020	7829
Arfgef1	ARFGEF1	83.3	1589	1907	249	12	69	1684	88.3	1	1899	1899	100	1	1846	1846	0	3019	7828
Cacna1a	CACNA1AB	70.1	1831	2613	548	39	234	1986	76	57	2610	2610	97.9	27	2464	2464	0	3013	7812
Zzef1	ZZEF1	53.8	1710	3178	1169	36	299	2150	67.7	50	3187	3200	98.1	30	2948	2953	0	3009	7801
Dock1	DOCK1	83.1	1570	1890	283	8	37	1700	89.9	1	1878	1879	99.9	1	1865	1865	0	3004	7789
Psme4	LOC119972755	79.1	1453	1838	364	2	21	1650	89.8	47	1883	1883	97.6	26	1843	1843	0	2996	7767
Ranbp2	RANBP2	51.1	1699	3323	1270	60	354	2175	65.5	1	3239	3240	100	1	3053	3053	0	2994	7762
Plxna1	LOC119973746	79.7	1486	1864	372	5	6	1640	88	32	1892	1892	98.4	34	1894	1894	0	2982	7730
Lama5	LAMA5	50.9	1869	3674	1740	39	65	2397	65.2	32	3667	3669	99.1	44	3690	3718	0	2982	7730
Dysf	DYSF	67.2	1452	2160	654	16	54	1730	80.1	1	2111	2111	100	1	2155	2155	0	2980	7725
Nup205	NUP205	74.6	1495	2004	496	6	13	1727	86.2	11	2007	2008	99.5	51	2048	2049	0	2979	7724
Myo9a	MYO9AA	62.3	1719	2761	878	40	164	2045	74.1	1	2725	2725	100	1	2633	2633	0	2976	7714
Sdk1	SDK1A	67.6	1447	2139	679	8	13	1737	81.2	223	2358	2358	90.6	65	2193	2193	0	2974	7710
Plxna4	PLXNA4	77	1460	1895	402	5	33	1640	86.5	65	1928	1928	96.7	1	1893	1893	0	2968	7694
Kif1b	KIF1B	79.8	1542	1933	271	5	120	1671	86.4	1	1933	1936	99.8	1	1813	1816	0	2968	7694
Nav2	NAV2A	69.7	1749	2508	669	29	90	1960	78.1	1	2437	2437	100	1	2489	2489	0	2967	7693
Polr2a	POLR2A	94	1498	1594	95	1	1	1554	97.5	3	1596	1955	81.5	5	1597	1970	0	2965	7686
Arfgef3	ARFGEF3	71.2	1561	2191	595	16	35	1802	82.2	2	2179	2180	99.9	1	2169	2170	0	2958	7668
Ptprf	LOC119964463	77.1	1479	1918	422	8	17	1663	86.7	10	1919	1919	99.5	16	1924	1924	0	2957	7667
Scn2a	SCN1LAA	80.7	1629	2018	361	9	28	1801	89.2	1	2002	2002	100	1	2006	2006	0	2952	7654
Pkd1	PKD1A	41.7	1817	4360	2353	69	190	2541	58.3	25	4298	4403	97.1	5	4260	4316	0	2949	7645
Med12	MED12	74.6	1563	2094	454	17	77	1729	82.6	1	2055	2177	94.4	1	2056	2190	0	2939	7619
Nbas	NBAS	63.4	1497	2362	838	10	27	1841	77.9	57	2409	2409	97.7	15	2358	2358	0	2935	7608
Dicer1	DICER1	78.9	1522	1929	379	12	28	1671	86.6	1	1924	1924	100	11	1916	1916	0	2934	7605
Btaf1	BTAF1	79.8	1486	1863	361	4	16	1653	88.7	1	1862	1862	100	1	1848	1848	0	2927	7589
Nbeal2	NBEAL2	55.3	1577	2852	1086	35	189	2024	71	1	2770	2777	99.7	1	2745	2750	0	2917	7562
Abca4	ABCA4B	60.6	1474	2434	784	12	176	1807	74.2	1	2420	2428	99.7	1	2272	2310	0	2910	7545
Hydin	HYDIN	45	1667	3708	1838	48	203	2352	63.4	18	3625	3649	98.9	65	3669	5154	0	2910	7545
Med13l	LOC119962803	68.9	1552	2254	624	34	78	1811	80.3	3	2219	2219	99.9	4	2216	2216	0	2906	7534
Dnah14	LOC119966916	40.4	1648	4083	2245	48	190	2461	60.3	169	4147	4203	94.7	111	4107	4599	0	2895	7504
Ank3	ANK3B	49.3	2000	4058	1307	77	751	2439	60.1	819	4311	4311	81	820	4691	4691	0	2878	7462
Myof	LOC119979244	66.8	1392	2085	661	14	32	1672	80.2	1	2059	2059	100	1	2079	2080	0	2871	7443
Dock9	DOCK9B	74.2	1434	1932	424	14	74	1652	85.5	1	1898	1908	99.5	1	1892	2142	0	2860	7413
Kif1a	KIF1AA	81.3	1502	1848	288	11	58	1624	87.9	1	1838	1838	100	1	1800	1800	0	2857	7407
Sbf2	SBF2	74.9	1433	1914	464	11	17	1661	86.8	1	1907	1907	100	1	1904	1904	0	2850	7388
Ift172	IFT172	77.8	1361	1749	388	0	0	1578	90.2	1	1749	1749	100	1	1749	1749	0	2846	7377
Myo10	MYO10	74.6	1543	2068	497	9	28	1738	84	1	2050	2057	99.7	1	2058	2062	0	2841	7366
Epg5	EPG5	60	1432	2388	928	15	28	1818	76.1	246	2628	2628	90.7	208	2572	2572	0	2839	7360
Dip2c	LOC119966517	85.3	1471	1724	84	8	169	1519	88.1	1	1663	1663	100	1	1616	1616	0	2836	7353
Dock8	DOCK8	69.7	1465	2102	618	11	19	1730	82.3	1	2091	2099	99.6	1	2094	2100	0	2836	7353
Tanc2	TANC2A	82.9	1750	2110	315	14	45	1885	89.3	1	2096	2096	100	1	2079	2079	0	2834	7347
Unc13c	LOC119974369	67.8	1526	2250	675	22	49	1780	79.1	1	2233	2235	99.9	1	2218	2220	0	2828	7330
Scn8a	LOC119958116	82.9	1551	1870	286	16	33	1662	88.9	1	1854	1876	98.8	112	1964	1988	0	2815	7296
Mon2	MON2	83.4	1436	1721	260	10	25	1560	90.6	6	1709	1709	99.7	4	1716	1716	0	2789	7231
Dock10	DOCK10	66.4	1427	2149	696	10	26	1753	81.6	55	2191	2213	96.6	132	2266	2375	0	2788	7227
Crebbp	LOC119978481	67	1710	2552	704	43	138	1899	74.4	1	2517	2520	99.9	1	2449	2451	0	2777	7198
Cacna1b	CACNA1BA	69.3	1692	2440	612	37	136	1885	77.3	1	2393	2393	100	1	2351	2351	0	2777	7199
Taf1	TAF1	74.6	1509	2023	359	16	155	1639	81	1	2014	2017	99.9	21	1897	1898	0	2773	7188
Unc13a	LOC119953729	80.3	1432	1784	215	14	137	1542	86.4	1	1701	1702	99.9	1	1730	1736	0	2770	7180
Med13	MED13A	66.6	1487	2232	642	36	103	1732	77.6	2	2191	2191	100	1	2171	2171	0	2769	7178
Anapc1	ANAPC1	70.2	1367	1948	571	6	10	1615	82.9	1	1946	1950	99.8	1	1940	1944	0	2750	7128
Adamts9	ADAMTS9	64.8	1262	1949	629	22	58	1532	78.6	1	1910	1911	99.9	1	1930	1931	0	2745	7115
Piezo1	PIEZO1	58	1513	2608	944	30	151	1849	70.9	1	2518	2518	100	1	2547	2547	0	2734	7088
Arfgef2	LOC119969530	77.7	1417	1823	351	14	55	1566	85.9	3	1807	1807	99.9	2	1787	1792	0	2722	7055
Ralgapa1	RALGAPA1	59.2	1485	2507	555	10	467	1707	68.1	13	2058	2126	96.2	36	2536	2586	0	2721	7053
Dock11	DOCK11	65.7	1375	2093	677	12	41	1683	80.4	1	2072	2100	98.7	1	2073	2086	0	2701	7000
Smchd1	SMCHD1	67.1	1343	2001	629	16	29	1618	80.9	15	1997	2033	97.5	7	1996	2007	0	2698	6994
Nav3	NAV3	66.1	1595	2413	740	26	78	1842	76.3	1	2382	2382	100	1	2366	2366	0	2692	6978
Ubr2	UBR2	73.7	1297	1760	454	6	9	1496	85	1	1756	1756	100	1	1755	1755	0	2668	6916
Chd6	CHD6	58.6	1506	2572	880	50	186	1825	71	186	2680	2747	90.8	180	2642	2711	0	2661	6897
Rev3l	REV3L	49.2	1662	3377	1401	72	314	2123	62.9	1	3317	3317	100	1	3123	3123	0	2659	6893
Vwf	VWF	45.4	1287	2834	1445	29	102	1796	63.4	39	2825	2826	98.6	33	2811	2813	0	2656	6885
Ecpas	ECPAS	73.4	1352	1842	474	7	16	1581	85.8	2	1831	1832	99.9	8	1845	1846	0	2655	6881
Loxhd1	LOC119963948	57.4	1289	2247	870	11	88	1679	74.7	325	2497	2499	87	44	2276	2278	0	2647	6862
Vwa8	VWA8	69	1316	1908	578	8	14	1571	82.3	1	1898	1899	99.9	1	1904	1905	0	2642	6847
Trpm7	TRPM7	68.8	1412	2051	435	20	204	1574	76.7	16	2051	2051	99.3	2	1863	1863	0	2640	6844
Dock2	LOC119965058	73.2	1339	1828	475	9	14	1562	85.4	1	1824	1824	100	1	1818	1828	0	2635	6830
Wdfy4	WDFY4	45.1	1454	3223	1632	40	137	2036	63.2	53	3224	3224	98.4	47	3183	3183	0	2634	6827
Rapgef2	RAPGEF2	81.4	1389	1706	241	16	76	1501	88	1	1685	1712	98.4	1	1651	1657	0	2629	6814
Cacna1g	CACNA1G	63.5	1582	2492	721	43	189	1807	72.5	18	2441	2447	99.1	16	2386	2392	0	2628	6813
Greb1l	GREB1L	68.1	1357	1992	595	14	40	1602	80.4	1	1988	1988	100	1	1956	1956	0	2625	6805
Nipbl	LOC119970799	70.6	1664	2356	514	35	178	1839	78.1	1	2286	2289	99.9	1	2248	2798	0	2619	6788
Myo5a	MYO5AA	79.6	1503	1889	371	7	15	1653	87.5	1	1883	1883	100	1	1880	1880	0	2615	6778
Tecta	TECTA	57.5	1227	2135	876	19	32	1577	73.9	26	2141	2148	98.5	27	2148	2155	0	2614	6776
Ubr3	UBR3	70.7	1331	1883	449	11	103	1517	80.6	9	1794	1794	99.6	28	1904	1904	0	2613	6773
Nwd2	LOC119962995	72.7	1262	1735	465	6	8	1507	86.9	3	1732	1744	99.2	1	1732	1742	0	2610	6766
Heatr5a	HEATR5A	67.3	1384	2057	652	13	21	1651	80.3	1	2046	2049	99.9	1	2047	2048	0	2601	6741
Gbf1	GBF1	73.3	1413	1928	439	17	76	1576	81.7	1	1918	1918	100	1	1862	1862	0	2599	6737
Supt6	SUPT6H	81.7	1343	1643	282	8	18	1460	88.9	93	1724	1724	94.7	91	1726	1726	0	2593	6720
Igf2r	IGF2R	52.9	1288	2434	1065	37	81	1663	68.3	27	2429	2498	96.2	31	2414	2483	0	2583	6695
Lama3	LOC119972898	43.6	1466	3364	1793	36	105	2043	60.7	35	3370	3372	98.9	43	3329	3331	0	2575	6673
Adamts20	LOC119954733	61.5	1166	1897	703	11	28	1429	75.3	27	1913	1914	98.6	36	1914	1915	0	2565	6648
Dchs2	DCHS2	44	1456	3312	1723	36	133	2091	63.1	70	3285	3286	97.9	41	3315	3346	0	2565	6649
Sbf1	SBF1	67.9	1317	1939	559	16	63	1558	80.4	1	1914	1914	100	1	1901	1901	0	2562	6641
Dip2a	LOC119959312	81.7	1288	1576	270	4	18	1403	89	4	1572	1572	99.8	8	1572	1572	0	2561	6638
Polr3a	POLR3A	90.4	1257	1390	133	0	0	1336	96.1	1	1390	1390	100	1	1390	1390	0	2560	6636
Med23	MED23	91.2	1254	1375	119	1	2	1320	96	34	1408	1408	97.7	1	1373	1373	0	2556	6625
Atg2b	LOC119979494	63.9	1341	2097	719	19	37	1610	76.8	1	2085	2089	99.8	1	2072	2076	0	2551	6612
Spen	SPEN	47.6	1931	4055	1485	89	639	2366	58.3	1	3827	3827	100	1	3644	3644	0	2550	6609
Sptbn4	LOC119957859	56.2	1452	2583	967	31	164	1851	71.7	1	2448	2456	99.7	20	2573	2580	0	2550	6608
Nrxn3	NRXN3A	80.5	1265	1571	289	6	17	1397	88.9	10	1567	1567	99.4	18	1584	1584	0	2547	6601
Afdn	AFDNA	74.4	1450	1949	428	23	71	1620	83.1	4	1918	1918	99.8	6	1917	1917	0	2539	6580
Fbn2	LOC119970306	84.4	2402	2847	427	8	18	2570	90.3	46	2884	2884	98.4	71	2907	2907	0	2539	6580
Usp32	USP32	76.5	1274	1666	294	14	98	1396	83.8	1	1616	1616	100	1	1618	1618	0	2531	6560
Trpm3	TRPM3	76.6	1316	1717	322	16	79	1441	83.9	31	1689	1692	98	62	1757	1758	0	2503	6487
Ep400	EP400	50.1	1665	3325	1252	64	408	2047	61.6	2	3211	3212	99.9	1	3032	3035	0	2501	6481
Otogl	OTOGL	46.7	1216	2602	1101	15	285	1590	61.1	137	2730	2730	95	1	2325	2325	0	2501	6481
Myo18a	MYO18AB	59.9	1609	2685	707	28	369	1869	69.6	1	2666	2814	94.7	1	2335	2493	0	2497	6471
Ptprk	PTPRK	82.6	1218	1475	238	4	19	1332	90.3	6	1461	1461	99.7	11	1485	1485	0	2495	6467
Myo15a	MYO15AA	58.2	1390	2387	890	26	107	1755	73.5	18	2356	2356	99.3	1184	3511	3511	0	2494	6465
Cacna1h	CACNA1HA	62.1	1520	2448	746	44	182	1764	72.1	48	2440	2443	98	44	2364	2367	0	2486	6443
Ptprm	LOC119972279	80	1202	1503	284	5	17	1327	88.3	1	1503	1503	100	1	1486	1486	0	2482	6434
Dop1b	DOP1B	58.4	1383	2367	872	25	112	1709	72.2	1	2293	2298	99.8	1	2329	2333	0	2477	6420
Ptprt	PTPRT	81.6	1190	1459	242	4	27	1306	89.5	57	1489	1489	96.2	30	1487	1487	0	2475	6414
Helz	HELZ	67.3	1340	1992	556	27	96	1562	78.4	1	1923	1923	100	1	1965	1965	0	2472	6406
Cabin1	CABIN1	60.7	1396	2298	748	27	154	1633	71.1	25	2280	2280	98.9	2	2187	2187	0	2462	6381
Rictor	RICTORA	74.9	1303	1739	387	13	49	1466	84.3	1	1709	1720	99.4	1	1720	1732	0	2460	6375
Lrrk1	LRRK1	62.4	1244	1994	727	11	23	1525	76.5	26	2005	2005	98.8	31	2015	2015	0	2459	6374
Depdc5	DEPDC5	76.6	1252	1634	342	16	40	1381	84.5	1	1613	1613	100	1	1615	1615	0	2455	6362
Tg	TG	45.1	1266	2806	1423	36	117	1737	61.9	3	2791	2843	98.1	18	2723	2767	0	2449	6348
Cacna1i	CACNA1IA	66.4	1454	2190	558	33	178	1641	74.9	57	2115	2166	95.1	46	2188	2226	0	2444	6333
Kdm5a	KDM5A	73.8	1250	1693	398	7	45	1419	83.8	79	1736	1736	95.5	8	1690	1690	0	2441	6327
Myo5b	MYO5B	74.2	1376	1854	465	8	13	1594	86	1	1846	1846	100	1	1849	1849	0	2439	6321
Plce1	PLCE1	59.3	1397	2356	845	30	114	1711	72.6	18	2332	2341	98.9	1	2283	2298	0	2435	6310
Nrxn1	NRXN1A	79.9	1205	1509	277	7	27	1325	87.8	16	1508	1508	99	19	1516	1516	0	2434	6307
Bptf	BPTF	52.7	1737	3295	1034	64	524	2053	62.3	145	3258	3258	95.6	199	3150	3158	0	2434	6307
Adgrl3	ADGRL3.1	81.1	1229	1516	235	9	52	1341	88.5	44	1523	1523	97.2	87	1586	1586	0	2422	6277
Ralgapb	RALGAPB	80.5	1220	1516	284	5	12	1360	89.7	1	1508	1511	99.8	1	1512	1515	0	2417	6263
Pbrm1	PBRM1	72.9	1260	1729	405	16	64	1447	83.7	20	1711	1711	98.9	1	1702	1704	0	2415	6260
Itsn1	ITSN1	80.3	1428	1778	277	13	73	1544	86.8	1	1765	1766	99.9	25	1742	1743	0	2415	6259
Ash1l	ASH1L	50.9	1537	3020	1105	61	378	1856	61.5	15	2728	2728	99.5	11	2958	2958	0	2391	6196
Cep290	CEP290	51.8	1541	2976	1094	17	341	1999	67.2	1	2867	2873	99.8	1	2744	2763	0	2390	6194
Ralgapa2	RALGAPA2	63.7	1262	1982	599	18	121	1517	76.5	1	1889	1942	97.3	1	1954	1966	0	2382	6174
Rptor	RPTOR	88	1170	1330	158	2	2	1239	93.2	5	1334	1334	99.7	8	1335	1335	0	2373	6151
Lrrk2	LRRK2	50.6	1299	2568	1169	26	100	1696	66	5	2524	2524	99.8	12	2527	2527	0	2368	6136
Sipa1l2	LOC119967679	71.5	1243	1739	431	13	65	1418	81.5	27	1741	1741	98.5	25	1722	1722	0	2368	6137
Unc13b	LOC119962769	48.9	1541	3151	1193	75	417	1923	61	925	3934	3934	76.5	1411	4285	4285	0	2363	6125
Abcc9	LOC119973277	78.4	1244	1587	301	9	42	1365	86	1	1586	1586	100	1	1546	1546	0	2362	6122
Ep300	LOC119956586	63.1	1545	2447	757	50	145	1708	69.8	1	2397	2398	100	70	2421	2422	0	2362	6121
Kif13a	KIF13A	75.3	1273	1691	349	15	69	1436	84.9	1	1644	2014	81.6	1	1669	1840	0	2362	6121
Kif26b	KIF26BA	64.9	1399	2156	660	32	97	1611	74.7	1	2103	2103	100	1	2112	2112	0	2361	6119
Aqr	AQR	83.6	1161	1389	219	3	9	1267	91.2	6	1387	1463	94.5	6	1392	1481	0	2359	6114
Nup210	NUP210	64.9	1222	1883	647	5	14	1484	78.8	8	1887	1897	99.1	12	1883	1886	0	2357	6108
Heatr1	HEATR1	57.3	1241	2167	896	14	30	1618	74.7	1	2161	2161	100	1	2143	2143	0	2354	6101
Dock5	LOC119957341	73	1203	1648	425	8	20	1382	83.9	11	1652	1682	97.6	207	1840	1868	0	2353	6098
Top2b	LOC119966108	76.1	1260	1655	323	16	72	1402	84.7	7	1649	1658	99.1	8	1602	1612	0	2352	6096
Trank1	LOC119972705	47	1407	2993	1365	54	221	1892	63.2	46	2941	2941	98.5	141	3009	3009	0	2349	6088
Abcc8	ABCC8	76.5	1224	1601	353	5	24	1369	85.5	13	1593	1593	99.2	1	1597	1597	0	2346	6079
Nup188	NUP188	68.5	1225	1789	512	6	52	1448	80.9	2	1771	1771	99.9	4	1759	1759	0	2345	6076
Dennd4a	DENND4A	62.1	1258	2027	596	25	173	1491	73.6	3	2018	2018	99.9	5	1869	1869	0	2342	6069
Scn4a	LOC119954164	68.8	1296	1885	447	15	142	1456	77.2	8	1863	1967	94.4	12	1783	1841	0	2342	6069
Adgrb3	ADGRB3	70.3	1171	1665	339	12	155	1323	79.5	1	1653	1653	100	1	1522	1522	0	2333	6047
Gapvd1	GAPVD1	80.9	1225	1514	248	12	41	1351	89.2	44	1545	1545	97.2	1	1485	1485	0	2330	6038
Adgrl2	ADGRL2A	78.2	1176	1504	314	9	14	1312	87.2	18	1517	1517	98.9	1	1494	1494	0	2329	6035
Madd	MADD	73.8	1231	1669	386	16	52	1395	83.6	1	1651	1663	99.3	1	1635	1647	0	2323	6021
Kmt2d	LOC119958251	41.9	2236	5342	2004	143	1102	2725	51	747	5874	5874	87.3	1155	5608	5608	0	2322	6017
Ptprb	PTPRB	53.2	1216	2286	968	14	102	1559	68.2	1	2192	2199	99.7	1	2278	2361	0	2321	6016
Fn1	LOC119958607	56.4	1370	2428	980	19	78	1736	71.5	38	2402	2405	98.3	53	2465	2477	0	2318	6007
Smarca4	SMARCA4A	83.9	1401	1670	217	7	52	1460	87.4	1	1638	1638	100	21	1670	1670	0	2315	5998
Polr1a	POLR1A	69.4	1196	1724	517	6	11	1413	82	1	1720	1720	100	1	1717	1717	0	2310	5987
Wdr7	LOC119962662	79.5	1225	1540	250	8	65	1329	86.3	36	1561	1561	97.8	1	1489	1489	0	2308	5981
Sf3b3	SF3B3	93.3	1136	1217	81	0	0	1186	97.5	1	1217	1217	100	1	1217	1217	0	2305	5974
Sorl1	SORL1	63.8	1399	2192	764	16	29	1674	76.4	31	2201	2201	98.6	32	2215	2215	0	2304	5970
Polr2b	POLR2B	97.2	1141	1174	31	1	2	1164	99.1	1	1174	1176	99.8	1	1172	1174	0	2304	5971
Cdc42bpb	CDC42BPB	72.8	1273	1748	447	9	28	1501	85.9	1	1738	1738	100	1	1730	1730	0	2300	5960
Ythdc2	LOC119970452	84.8	1188	1401	201	6	12	1293	92.3	22	1416	1429	97.6	47	1441	1445	0	2300	5961
Greb1	GREB1	62.4	1237	1983	681	23	65	1485	74.9	1	1947	1947	100	1	1954	1954	0	2299	5958
Agrn	AGRN	56.3	1168	2074	839	15	67	1478	71.3	36	2093	2095	98.2	33	2055	2057	0	2297	5953
Cacna1e	LOC119964246	59.6	1456	2442	744	43	242	1699	69.6	24	2289	2289	99	91	2466	2466	0	2295	5948
Med14	MED14	81.7	1151	1409	253	4	5	1269	90.1	32	1437	1438	97.8	52	1458	1459	0	2292	5940
Thsd7a	LOC119965672	69.3	995	1436	421	5	20	1181	82.2	26	1443	1490	95.2	25	1458	1646	0	2272	5888
Ncor1	NCOR1	58.8	1573	2675	777	62	325	1809	67.6	7	2502	2502	99.8	1	2529	2529	0	2269	5881
Clasp1	CLASP1A	77.1	1251	1622	239	12	132	1354	83.5	1	1497	1497	100	1	1615	1615	0	2269	5879
Trpm6	LOC119970397	60	1232	2055	745	25	78	1491	72.6	8	2045	2059	99	4	1997	2028	0	2266	5871
Zswim8	ZSWIM8	71.4	1267	1775	378	30	130	1399	78.8	1	1706	1833	93.1	1	1714	1904	0	2265	5869
Cpsf1	CPSF1	76.4	1128	1476	295	7	53	1268	85.9	1	1473	1488	99	1	1426	1450	0	2257	5849
Otog	LOC119970940	42.8	1299	3037	1462	36	276	1716	56.5	14	3000	3000	99.6	107	2917	2917	0	2253	5837
Cps1	CPS1	72.5	1085	1496	410	1	1	1292	86.4	1	1496	1501	99.7	1	1495	1500	0	2247	5822
Lamb1	LAMB1A	68.6	1214	1770	550	5	6	1453	82.1	17	1782	1782	99.1	19	1786	1786	0	2246	5820
Cit	CITA	64.8	1398	2157	650	16	109	1660	77	1	2082	2082	100	1	2123	2123	0	2244	5816
Agl	LOC119964448	68.7	1051	1530	474	4	5	1251	81.8	5	1530	1530	99.7	4	1532	1532	0	2242	5809
Cachd1	CACHD1	88	1090	1238	147	1	1	1177	95.1	63	1300	1300	95.2	52	1288	1288	0	2242	5810
Cadps	CADPSA	87.5	1164	1331	138	8	29	1218	91.5	88	1406	1406	93.8	121	1434	1434	0	2237	5796
Virma	VIRMA	65.6	1265	1928	520	22	143	1503	78	3	1857	1857	99.9	4	1861	1861	0	2235	5791
Dennd4c	DENND4C	62.8	1242	1977	674	23	61	1459	73.8	1	1938	1938	100	1	1955	1955	0	2233	5786
Kif13b	LOC119976058	63.7	1285	2016	557	19	174	1488	73.8	1	2011	2016	99.8	1	1847	1847	0	2229	5777
Robo2	ROBO2	71.5	1155	1616	406	16	55	1312	81.2	46	1636	1636	97.2	13	1598	1598	0	2227	5772
Rttn	RTTN	53.9	1219	2262	989	17	54	1586	70.1	1	2246	2247	100	1	2224	2226	0	2224	5763
Fer1l6	FER1L6	61.2	1153	1883	649	21	81	1414	75.1	1	1814	1814	100	1	1871	1873	0	2223	5761
Uggt1	UGGT1	72.2	1089	1508	414	5	5	1302	86.3	38	1542	1570	95.9	22	1527	1551	0	2222	5758
Plxnb1	PLXNB1B	54.4	1227	2257	851	30	179	1500	66.5	15	2234	2234	99.4	5	2119	2119	0	2214	5736
Atrnl1	ATRNL1B	77.3	1036	1341	294	8	11	1164	86.8	39	1373	1373	97.2	43	1378	1378	0	2212	5732
Chd5	CHD5	79.4	1140	1436	240	11	56	1238	86.2	92	1481	1508	92.2	136	1561	1955	0	2210	5727
Pkd1l2	LOC119971162	48.9	1201	2457	1188	20	68	1588	64.6	1	2446	2447	100	45	2444	2466	0	2205	5714
Ank2	ANK2B	45.8	1642	3582	1318	89	622	2046	57.1	839	4053	4053	79.3	826	4152	4152	0	2199	5698
Zfyve26	ZFYVE26	47.8	1250	2613	1224	41	139	1707	65.3	18	2575	2590	98.8	3	2531	2546	0	2198	5695
Phip	LOC119967148	68.4	1263	1846	531	22	52	1446	78.3	1	1819	1819	100	1	1821	1821	0	2193	5682
Prex1	PREX1	69	1145	1659	449	12	65	1339	80.7	13	1648	1648	99.3	34	1650	1650	0	2192	5681
Wdr19	WDR19	78.7	1056	1341	281	3	4	1211	90.3	1	1339	1342	99.8	1	1339	1341	0	2191	5678
Eprs1	EPRS1	72.5	1102	1520	400	6	18	1275	83.9	2	1506	1506	99.9	3	1519	1519	0	2189	5672
Mgam	SI	59.3	1023	1726	681	13	22	1287	74.6	49	1764	1818	94.4	63	1776	3616	0	2185	5662
Kdm6a	KDM6A	82.2	1198	1458	231	13	29	1278	87.7	1	1443	1452	99.4	1	1444	1476	0	2182	5653
Pik3r4	PIK3R4	80.7	1111	1376	241	8	24	1222	88.8	1	1362	1362	100	1	1366	1366	0	2181	5651
Chd1	CHD1	71.7	1250	1743	367	17	126	1381	79.2	77	1798	1798	95.8	74	1711	1711	0	2179	5646
Ckap5	CKAP5	71.9	1189	1653	425	19	39	1369	82.8	1	1631	1631	100	405	2040	2040	0	2176	5639
Sf3b1	SF3B1	89.3	1191	1333	109	6	33	1220	91.5	1	1329	1329	100	1	1304	1304	0	2174	5634
Frem1	FREM1A	56	1093	1952	808	11	51	1403	71.9	10	1931	1934	99.4	15	1945	2191	0	2174	5632
Cacna1s	LOC119978247	73.7	1155	1568	352	13	61	1308	83.4	1	1515	1600	94.7	82	1641	1852	0	2172	5629
Pappa	PAPPAA	63.4	1032	1627	567	13	28	1279	78.6	1	1611	1622	99.3	1	1615	1624	0	2172	5629
Pds5a	PDS5A	84.4	1133	1342	188	8	21	1210	90.2	1	1330	1394	95.4	1	1333	1333	0	2171	5626
Ptpn13	PTPN13	49.5	1307	2639	1104	43	228	1688	64	1	2606	2611	99.8	1	2444	2451	0	2169	5619
Zfp462	ZNF462	52.3	1405	2686	965	49	316	1773	66	1	2562	2634	97.3	1	2494	2556	0	2168	5617
Dennd5a	LOC119971886	81.7	1077	1319	199	6	43	1174	89	11	1327	1327	99.2	10	1287	1287	0	2168	5617
Thoc2	THOC2	80.6	1153	1431	269	4	9	1260	88.1	2	1432	1620	88.3	4	1425	1621	0	2167	5615
Apob	APOBA	32.3	1483	4596	2804	69	309	2383	51.8	7	4516	4593	98.2	14	4386	4505	0	2163	5604
Ptch1	PTCH1	80.1	1129	1409	261	8	19	1227	87.1	37	1434	1434	97.5	34	1434	1434	0	2161	5599
Smarca2	LOC119970292	78.8	1212	1538	273	8	53	1306	84.9	1	1501	1579	95.1	1	1522	1601	0	2157	5589
Polr3b	POLR3B	94.1	1066	1133	66	1	1	1099	97	1	1132	1132	100	1	1133	1133	0	2156	5587
Chd3	LOC119958277	77.6	1154	1487	287	11	46	1248	83.9	81	1538	1835	79.5	117	1586	2111	0	2155	5584
Stab2	LOC119954651	55.1	1404	2548	1106	19	38	1816	71.3	13	2550	2562	99.1	19	2538	2559	0	2154	5582
Iqgap1	LOC119956713	73.8	1226	1661	294	6	141	1373	82.7	1	1524	1524	100	1	1657	1657	0	2152	5575
Lct	LOC119962322	54.8	1060	1934	813	17	61	1351	69.9	5	1931	1952	98.7	35	1914	1931	0	2151	5574
Robo1	ROBO1	69.7	1149	1649	410	19	90	1305	79.1	33	1619	1620	98	63	1683	1687	0	2149	5567
Dennd5b	LOC119955173	81	1071	1322	211	3	40	1180	89.3	4	1325	1326	99.7	14	1295	1296	0	2144	5556
Helz2	HELZ2A	41.3	1233	2985	1495	45	257	1765	59.1	12	2816	2821	99.4	29	2936	2970	0	2143	5552
Mpdz	LOC119970168	57.1	1278	2238	682	34	278	1534	68.5	1	2129	2129	100	1	2069	2069	0	2142	5550
Grin2b	LOC119956525	75.6	1112	1470	307	25	51	1238	84.2	29	1464	1464	98.1	30	1482	1482	0	2141	5548
Arid1a	ARID1AB	61.5	1240	2015	549	31	226	1405	69.7	262	2069	2069	87.4	293	2288	2288	0	2138	5540
Stag1	STAG1A	86.6	1095	1264	160	6	9	1173	92.8	1	1261	1261	100	1	1258	1258	0	2138	5541
Cdc42bpa	LOC119967000	70.9	1202	1696	345	8	149	1352	79.7	1	1634	1651	99	105	1713	1810	0	2137	5537
Myo5c	MYO5C	64.8	1137	1755	605	4	13	1383	78.8	1	1748	1748	100	1	1749	1749	0	2134	5530
Pds5b	PDS5B	83.5	1087	1302	179	2	36	1168	89.7	1	1302	1490	87.4	1	1266	1449	0	2128	5513
Kntc1	KNTC1	50.3	1117	2220	1078	14	25	1536	69.2	1	2211	2215	99.8	1	2204	2207	0	2124	5503
Hecw2	LOC119961788	71	1163	1638	393	20	82	1284	78.4	1	1616	1616	100	1	1578	1578	0	2123	5500
Spg11	SPG11	47.9	1177	2457	1205	32	75	1610	65.5	6	2435	2436	99.8	21	2429	2430	0	2121	5496
Sipa1l1	SIPA1L1	64.5	1183	1834	566	30	85	1383	75.4	1	1788	1789	99.9	1	1795	1796	0	2120	5492
Ankhd1	ANKHD1	70.9	1792	2528	625	39	111	1981	78.4	54	2547	2547	97.9	98	2548	2548	0	2120	5493
Map3k4	MAP3K4	71.1	1129	1587	389	18	69	1280	80.7	29	1578	1578	98.2	43	1597	1597	0	2117	5486
Lrp5	LRP5	78.6	1252	1592	334	4	6	1388	87.2	17	1607	1607	99	28	1614	1614	0	2115	5481
Dcaf1	LOC119973172	74.6	1138	1525	355	15	32	1291	84.7	1	1512	1512	100	11	1516	1516	0	2112	5471
Cep350	CEP350	46.9	1582	3376	1482	84	312	2036	60.3	1	3303	3305	99.9	1	3137	3140	0	2110	5467
Mast2	MAST2	75.8	1146	1511	303	14	62	1272	84.2	43	1538	2020	74.1	58	1521	1801	0	2108	5461
Chd2	CHD2	70.5	1197	1699	443	14	59	1367	80.5	63	1739	1831	91.6	71	1732	1827	0	2107	5458
Pik3c2a	PIK3C2A	65.1	1121	1721	551	21	49	1347	78.3	1	1709	1711	99.9	1	1684	1686	0	2107	5460
Camta1	CAMTA1A	72	1196	1662	398	24	68	1342	80.7	8	1636	1677	97.1	38	1664	1682	0	2106	5456
Tmem131	TMEM131	64.5	1212	1879	602	30	65	1457	77.5	32	1887	1887	98.4	41	1877	1877	0	2105	5455
Ddb1	DDB1	91	1048	1152	92	1	12	1087	94.4	1	1140	1140	100	1	1152	1152	0	2105	5455
Tulp4	TULP4A	69.3	1119	1614	396	18	99	1288	79.8	1	1539	1539	100	1	1590	1590	0	2103	5449
Arid1b	ARID1B	59.4	1328	2236	591	33	317	1495	66.9	197	2298	2298	91.5	254	2306	2306	0	2102	5445
Pik3c2b	PIK3C2B	64.9	1085	1672	525	17	62	1291	77.2	1	1655	1663	99.5	1	1627	1632	0	2102	5445
Nckap1	NCKAP1	91.3	1065	1166	68	3	33	1115	95.6	8	1172	1172	99.4	1	1134	1134	0	2102	5446
Rapgef6	LOC119965324	69.8	1167	1673	433	28	73	1329	79.4	1	1659	1659	100	1	1614	1614	0	2102	5445
Rims2	RIMS2A	64.3	1249	1943	367	18	327	1378	70.9	83	2020	2020	95.9	29	1649	1649	0	2095	5427
Clasp2	CLASP2	73.9	1165	1576	369	16	42	1302	82.6	1	1557	1557	100	1	1553	1553	0	2093	5424
Svil	SVILA	53.6	1242	2319	885	44	192	1552	66.9	88	2346	2346	96.3	1	2187	2187	0	2093	5422
Abcc5	ABCC5	74.4	1069	1436	359	3	8	1240	86.4	1	1428	1428	100	1	1436	1436	0	2092	5419
Znfx1	ZNFX1	62.2	1108	1782	653	13	21	1356	76.1	205	1975	1975	89.7	134	1905	1909	0	2092	5419
Kcnma1	KCNMA1A	87.7	1118	1275	136	6	21	1175	92.2	24	1293	1293	98.2	65	1323	1323	0	2091	5418
Adgrb1	ADGRB1A	65.5	1074	1639	494	18	71	1253	76.4	20	1637	1637	98.8	32	1620	1620	0	2090	5414
Dcc	DCC	71.7	1059	1476	378	9	39	1225	83	129	1599	1599	92	6	1447	1447	0	2090	5414
Cyfip1	CYFIP1	87.2	1043	1196	88	1	65	1095	91.6	1	1196	1196	100	123	1253	1253	0	2087	5408
Arhgap5	ARHGAP5	71.6	1084	1515	403	16	28	1262	83.3	1	1499	1499	100	1	1503	1503	0	2083	5397
Cspg4b	LOC119962800	47.2	1136	2405	1238	21	31	1572	65.4	1	2388	2388	100	1	2391	2391	0	2082	5395
Ric1	RIC1	72.8	1039	1427	377	8	11	1207	84.6	1	1421	1421	100	1	1422	1422	0	2081	5391
Mast4	LOC119970652	66	1186	1798	500	23	112	1368	76.1	64	1805	1983	87.8	115	1856	2658	0	2081	5393
Focad	FOCAD	58.4	1059	1813	735	7	19	1389	76.6	1	1809	1809	100	39	1836	1836	0	2078	5383
Adamtsl1	LOC119970046	56.2	990	1761	740	10	31	1252	71.1	22	1766	1769	98.6	251	1996	1999	0	2076	5379
Xrn1	XRN1	60	1112	1852	585	30	155	1345	72.6	1	1829	1832	99.8	1	1720	1723	0	2073	5370
Sspo	SCOSPONDIN	39.8	1095	2749	1311	49	343	1418	51.6	32	2490	2496	98.5	2471	5166	5197	0	2071	5365
Vps8	VPS8	75.1	1035	1379	337	5	7	1202	87.2	25	1397	1397	98.3	52	1429	1429	0	2071	5365
Atp2b2	ATP2B2	82.1	1063	1294	209	4	22	1144	88.4	1	1294	1294	100	1	1272	1272	0	2066	5353
Casz1	CASZ1	62.6	1156	1848	515	34	177	1308	70.8	1	1800	1876	95.9	45	1763	1886	0	2065	5350
Pxdn	LOC119967608	72.8	1061	1457	369	3	27	1230	84.4	13	1469	1473	98.9	72	1501	1503	0	2065	5350
Usp7	USP7	92.6	1002	1082	79	1	1	1046	96.7	16	1096	1096	98.6	62	1143	1143	0	2061	5340
Prrc2c	PRRC2C	51.6	1585	3073	1045	70	443	1914	62.3	1	2852	2852	100	1	2851	2851	0	2056	5327
Usp47	USP47	77.1	1072	1390	282	6	36	1199	86.3	21	1384	1384	98.6	17	1396	1396	0	2053	5320
Cadps2	CADPS2	80.3	1028	1280	193	4	59	1132	88.4	88	1367	1370	93.4	88	1308	1309	0	2049	5308
Adamts6	ADAMTS6	83.7	937	1120	180	3	3	1024	91.4	1	1120	1120	100	1	1117	1117	0	2049	5308
Nos1	NOS1	70.7	1021	1444	391	9	32	1184	82	1	1427	1427	100	1	1429	1429	0	2048	5307
Iars1	IARS1	76.6	971	1267	290	3	6	1120	88.4	1	1267	1268	99.9	1	1261	1262	0	2042	5290
Cand1	CAND1	93.8	1086	1158	72	0	0	1117	96.5	6	1163	1164	99.5	72	1229	1230	0	2039	5282
Xpo1	LOC119972343	95.1	1019	1071	52	0	0	1043	97.4	1	1071	1071	100	1	1071	1071	0	2034	5269
Polq	POLQ	48.9	1278	2615	1017	58	320	1627	62.2	276	2677	2677	89.7	37	2544	2544	0	2032	5264
Xpo7	XPO7	93.4	1026	1098	62	2	10	1064	96.9	6	1094	1094	99.5	1	1097	1097	0	2030	5259
Stag2	STAG2B	82.2	1045	1272	211	8	16	1137	89.4	1	1260	1260	100	1	1268	1268	0	2028	5253
Cntnap2	CNTNAP2A	74.1	963	1300	324	6	13	1105	85	33	1319	1319	97.6	33	1332	1332	0	2028	5254
Cluh	CLUHA	81.8	1011	1236	219	3	6	1124	90.9	398	1630	1667	74	76	1308	1353	0	2027	5252
Lrp6	LRP6	82.6	1207	1462	251	2	4	1300	88.9	1	1458	1458	100	152	1613	1613	0	2024	5243
Atrn	ATRN	76.1	961	1263	293	3	9	1076	85.2	35	1288	1328	94.4	163	1425	1510	0	2020	5234
Hecw1	LOC119966320	69.2	1134	1639	423	22	82	1296	79.1	1	1591	1591	100	1	1605	1605	0	2020	5234
Bsn	LOC119973763	43.1	1708	3959	1658	110	593	2165	54.7	52	3817	4075	92.4	80	3638	3942	0	2019	5231
Cyfip2	CYFIP2	80.9	1045	1291	61	5	185	1068	82.7	1	1119	1119	100	1	1278	1278	0	2011	5210
Mtr	MTR	78.1	979	1253	273	1	1	1117	89.1	14	1265	1265	99	1	1253	1253	0	2010	5208
Adcy8	ADCY8	83	1037	1250	180	5	33	1120	89.6	1	1218	1218	100	1	1249	1249	0	2009	5204
Jmjd1c	JMJD1CB	49.2	1258	2557	1146	49	153	1643	64.3	1	2434	2439	99.8	1	2527	2531	0	2001	5184
Cfap47	LOC119969087	37.3	1207	3236	1877	51	152	1833	56.6	6	3167	3177	99.5	22	3179	3184	0	2001	5185
Astn1	LOC119964903	74.5	966	1297	300	8	31	1103	85	22	1290	1291	98.3	24	1317	1318	0	1998	5176
Wdr35	WDR35	82.8	977	1180	202	1	1	1073	90.9	1	1179	1180	99.9	1	1180	1181	0	1998	5175
Xpo4	XPO4	89.8	1009	1124	115	0	0	1076	95.7	1	1124	1124	100	28	1151	1151	0	1994	5165
Thsd7b	THSD7BA	55.5	898	1619	701	12	20	1153	71.2	1	1609	1609	100	1	1609	1609	0	1994	5166
Pcdh15	PCDH15B	57.3	1105	1928	723	17	100	1354	70.2	7	1872	1925	96.9	5	1894	1943	0	1993	5162
Atp2b1	ATP2B1A	81.9	1030	1258	204	7	24	1126	89.5	1	1243	1243	100	1	1249	1249	0	1991	5159
Urb1	URB1	47.3	1077	2277	1134	25	66	1537	67.5	21	2263	2271	98.8	24	2268	2277	0	1991	5159
Rnf123	LOC119973187	75.2	989	1315	313	3	13	1143	86.9	4	1307	1307	99.8	1	1313	1320	0	1990	5156
Tbc1d9	TBC1D9	80.1	1017	1269	236	10	16	1125	88.7	1	1258	1258	100	1	1264	1264	0	1989	5153
Trappc8	TRAPPC8	67.1	1033	1539	399	12	107	1186	77.1	1	1520	1522	99.9	1	1451	1453	0	1986	5145
Erbb4	LOC119958521	73.2	1000	1367	292	8	75	1111	81.3	1	1351	1351	100	1	1308	1308	0	1984	5139
Marf1	LOC119979124	61	1073	1760	637	29	50	1293	73.5	1	1739	1744	99.7	1	1731	1736	0	1982	5134
Zswim6	LOC119962838	87.9	1000	1138	76	4	62	1039	91.3	29	1105	1117	96.4	69	1205	1207	0	1977	5123
Map3k5	MAP3K5	77.4	995	1285	276	4	14	1123	87.4	69	1342	1342	94.9	96	1377	1380	0	1977	5122
Brwd3	BRWD3	61.3	1187	1937	513	21	237	1360	70.2	12	1854	1854	99.4	6	1799	1799	0	1974	5115
Plcg1	PLCG1	77	979	1272	275	8	18	1101	86.6	20	1283	1296	97.5	15	1276	1302	0	1972	5109
Trpm1	TRPM1A	64.7	1054	1630	501	20	75	1263	77.5	5	1613	1676	96	3	1578	1622	0	1971	5106
Tsc2	TSC2	58.9	1111	1887	686	26	90	1350	71.5	1	1870	1870	100	1	1814	1814	0	1970	5103
Als2	ALS2B	61.7	1034	1677	600	14	43	1221	72.8	1	1661	1662	99.9	1	1650	1651	0	1970	5104
Sbno1	SBNO1	81.5	1028	1261	211	7	22	1124	89.1	94	1347	1348	93	145	1390	1391	0	1968	5099
Tpp2	TPP2	75.5	949	1257	307	1	1	1100	87.5	6	1262	1262	99.6	7	1262	1262	0	1968	5098
Hdlbp	HDLBPA	80	1015	1269	244	6	10	1155	91	1	1260	1261	99.9	1	1268	1268	0	1967	5096
Myo6	MYO6A	82.2	1068	1300	212	6	20	1170	90	1	1288	1290	99.8	1	1292	1294	0	1966	5092
Myom1	MYOM1B	60.1	1030	1713	527	12	156	1232	71.9	4	1615	1619	99.6	1	1658	1667	0	1964	5088
Washc5	WASHC5	84.1	976	1160	183	1	1	1084	93.4	1	1160	1160	100	1	1159	1159	0	1961	5079
Shprh	SHPRH	60.4	1028	1701	619	18	54	1272	74.8	1	1679	1685	99.6	1	1669	1674	0	1959	5076
Arhgap35	ARHGAP35A	69.8	1026	1470	421	17	23	1202	81.8	1	1464	1488	98.4	2	1454	1499	0	1956	5068
Tjp1	LOC119956823	62.4	1194	1912	564	43	154	1363	71.3	153	1989	1989	92.4	43	1875	1875	0	1954	5063
Ift140	IFT140	65.8	977	1485	483	11	25	1200	80.8	1	1469	1471	99.9	1	1476	1476	0	1951	5055
Grin2a	GRIN2AA	68.1	968	1422	435	12	19	1175	82.6	1	1410	1444	97.6	1	1415	1464	0	1949	5048
Ppip5k2	PPIP5K2	81.1	997	1229	214	7	18	1080	87.9	9	1225	1242	98	9	1231	1248	0	1949	5048
Shank2	SHANK2B	59.1	1127	1908	616	34	165	1355	71	1	1789	1792	99.8	49	1910	1912	0	1946	5042
Kif21a	KIF21A	69	1153	1670	431	15	86	1333	79.8	16	1609	1611	98.9	23	1682	1685	0	1945	5038
Fbn1	LOC119956802	73.8	2136	2895	725	16	34	2357	81.4	6	2893	2893	99.8	6	2873	2873	0	1945	5038
Rims1	LOC119967772	64.4	1179	1830	365	26	286	1310	71.6	4	1731	1731	99.8	7	1652	1652	0	1945	5039
Ptprg	LOC119973064	70.4	1023	1454	377	10	54	1169	80.4	1	1412	1412	100	1	1442	1442	0	1944	5035
Tmem94	TMEM94	70.3	969	1378	396	5	13	1146	83.2	1	1372	1372	100	1	1371	1371	0	1942	5031
Itsn2	LOC119967399	64.5	1164	1804	480	13	160	1358	75.3	3	1765	1765	99.9	1	1685	1685	0	1942	5030
Rab3gap2	RAB3GAP2	70.2	977	1392	393	6	22	1146	82.3	1	1375	1375	100	1	1387	1387	0	1941	5027
Cemip	LOC119974219	67	896	1338	431	7	11	1108	82.8	20	1353	1353	98.6	31	1361	1361	0	1941	5029
Atp8a1	ATP8A1	83.5	959	1148	189	0	0	1058	92.2	17	1164	1164	98.6	30	1177	1177	0	1941	5029
Upf1	UPF1	95.3	1003	1053	36	4	14	1016	96.5	11	1051	1051	99	74	1124	1124	0	1936	5015
Neo1	LOC119956855	70.3	1012	1439	405	10	22	1179	81.9	72	1492	1492	95.2	58	1492	1492	0	1936	5016
Mast1	LOC119957102	77.2	1058	1370	273	15	39	1144	83.5	1	1361	1834	74.2	1	1340	1570	0	1935	5012
Wdr11	WDR11	77.7	950	1222	263	4	9	1078	88.2	1	1217	1221	99.7	2	1219	1223	0	1933	5008
Lars1	LARS1B	78.2	922	1179	255	2	2	1056	89.6	28	1205	1205	97.8	1	1178	1178	0	1932	5006
Atp9b	ATP9B	84.6	990	1170	132	6	48	1070	91.5	1	1125	1125	100	1	1167	1167	0	1926	4990
Acly	LOC119954563	85.6	943	1102	158	1	1	1025	93	1	1102	1102	100	1	1101	1101	0	1925	4987
Astn2	LOC119955607	72.9	939	1288	305	6	44	1088	84.5	29	1275	1277	97.7	66	1350	1352	0	1925	4988
Dhx8	DHX8	89.9	1037	1154	82	2	35	1083	93.8	1	1120	1120	100	92	1244	1244	0	1922	4980
Lamc1	LAMC1	67.7	1080	1596	515	1	1	1248	78.2	23	1618	1618	98.6	13	1607	1607	0	1919	4970
Gtf3c1	LOC119978110	48.1	1112	2312	963	38	237	1494	64.6	1	2288	2289	100	1	2099	2101	0	1917	4966
Insr	LOC119953562	68.2	939	1376	415	11	22	1107	80.5	7	1365	1365	99.6	14	1384	1384	0	1916	4963
Kcnt1	SI_DKEY-21E5.1	82	978	1192	171	8	43	1048	87.9	88	1243	1243	93	66	1250	1250	0	1914	4959
Pappa2	LOC119964909	58.7	901	1534	616	13	17	1148	74.8	141	1665	1675	91	263	1788	1789	0	1914	4957
Kat6a	LOC119957451	56.4	1254	2224	559	31	411	1401	63	1	2034	2034	100	1	2003	2003	0	1913	4956
Ift122	IFT122	78	941	1207	201	5	65	1048	86.8	177	1320	1321	86.6	37	1241	1242	0	1912	4954
Abcc1	LOC119978207	64.4	988	1535	475	9	72	1201	78.2	1	1472	1472	100	3	1528	1528	0	1909	4945
Fer1l4	LOC119969776	49.5	1004	2027	967	14	56	1387	68.4	1	2009	2010	100	1	1989	1994	0	1909	4945
Pcdh9	LOC119977407	69.7	1007	1445	211	5	227	1110	76.8	2	1427	1427	99.9	1	1237	1237	0	1907	4940
Synj1	SYNJ1	69.4	1061	1528	408	21	59	1209	79.1	1	1501	1594	94.2	145	1640	1714	0	1906	4937
Rock2	ROCK2A	77.1	1129	1464	313	7	22	1235	84.4	10	1468	1468	99.4	26	1472	1472	0	1904	4932
Stxbp5	STXBP5A	78.4	956	1220	189	4	75	1050	86.1	1	1185	1185	100	1	1180	1180	0	1902	4927
Kcnt2	KCNT2	78.4	986	1258	156	8	116	1054	83.8	1	1226	1226	100	1	1174	1174	0	1896	4911
Wdr17	WDR17	79.2	1023	1292	267	2	2	1143	88.5	1	1292	1292	100	25	1314	1314	0	1895	4909
Prex2	PREX2	62.9	1016	1616	338	11	262	1179	73	13	1374	1378	98.8	5	1612	1617	0	1894	4905
Ipo5	KPNB3	85.2	931	1093	160	2	2	1024	93.7	2	1093	1093	99.9	6	1097	1097	0	1889	4894
Kif21b	KIF21B	65.4	1072	1638	528	17	38	1253	76.5	5	1622	1637	98.8	4	1623	1624	0	1886	4885
Pola1	POLA1	66.3	986	1488	443	14	59	1169	78.6	20	1494	1502	98.2	17	1458	1465	0	1885	4882
Adamtsl3	ADAMTSL3	53.4	954	1785	719	18	112	1188	66.6	26	1806	1809	98.5	27	1703	1706	0	1884	4881
Sptbn5	SPTBN5	37.2	1202	3228	1956	22	70	1926	59.7	1	3204	4175	76.7	83	3264	3742	0	1883	4878
Dnmt1	DNMT1	62.1	1015	1635	454	23	166	1184	72.4	1	1500	1512	99.2	10	1613	1627	0	1883	4879
Trappc11	TRAPPC11	80.6	913	1133	220	0	0	1009	89.1	1	1133	1133	100	1	1133	1133	0	1883	4879
Sin3a	SIN3AA	78.7	1015	1289	246	11	28	1093	84.8	1	1273	1273	100	1	1277	1277	0	1882	4875
Pcdh7	PCDH7B	78.1	977	1251	212	7	62	1088	87	17	1207	1207	98.7	27	1275	1275	0	1882	4874
Mbtps1	MBTPS1	86.4	910	1053	136	4	7	979	93	1	1047	1047	100	1	1052	1052	0	1879	4868
Wdr81	WDR81	54.6	1067	1954	764	38	123	1327	67.9	1	1866	1866	100	27	1945	1945	0	1878	4866
Sos2	SOS2	73.3	990	1350	314	11	46	1116	82.7	3	1329	1330	99.8	6	1332	1333	0	1878	4864
Pan2	PAN2	76.6	928	1211	257	8	26	1047	86.5	1	1200	1206	99.5	1	1196	1205	0	1878	4866
Ino80	INO80	72.3	1114	1541	407	12	20	1246	80.9	77	1606	1635	93.6	1	1532	1559	0	1875	4858
Igf1r	IGF1RA	67.2	921	1371	398	12	52	1091	79.6	1	1325	1325	100	37	1401	1401	0	1874	4854
Ube4b	UBE4B	71.5	1085	1518	256	16	177	1189	78.3	1	1395	1399	99.7	1	1464	1465	0	1873	4852
Taf2	TAF2	80.2	939	1171	137	7	95	1009	86.2	1	1126	1179	95.5	30	1150	1212	0	1867	4837
Plcb4	LOC119971201	82.1	996	1213	205	4	12	1085	89.4	1	1213	1219	99.5	1	1201	1207	0	1864	4828
Abca13	LOC119965683	47.5	1023	2152	1058	26	71	1410	65.5	2733	4856	4867	43.6	2906	5014	5034	0	1859	4815
Arid2	ARID2	58.9	1087	1847	675	35	85	1310	70.9	4	1800	1813	99.1	1	1812	1828	0	1857	4809
Polr1b	POLR1B	76.7	872	1137	257	3	8	1021	89.8	3	1138	1139	99.7	5	1134	1135	0	1854	4803
Myh10	LOC119953638	85.1	1720	2021	266	4	35	1787	88.4	1	2000	2000	100	1	2007	2007	0	1853	4800
Glg1	LOC119971440	80.3	891	1110	173	4	46	991	89.3	102	1182	1182	91.5	106	1198	1198	0	1853	4801
Dgkd	LOC119975916	79.8	946	1185	211	9	28	1041	87.8	33	1207	1234	95.2	27	1193	1227	0	1852	4798
Xpo6	XPO6	82.5	941	1140	177	1	22	1030	90.4	1	1118	1118	100	1	1140	1140	0	1852	4797
Ints2	INTS2	80	961	1201	228	5	12	1070	89.1	3	1197	1197	99.8	24	1218	1218	0	1849	4790
Bcr	SI_DKEY-91M11.5	75.6	1006	1331	260	18	65	1102	82.8	3	1329	1329	99.8	1	1270	1270	0	1848	4786
Rasgrf1	RASGRF1	76.5	972	1271	279	9	20	1106	87	1	1260	1260	100	1	1262	1262	0	1847	4785
Abcc3	ABCC3	61.7	952	1543	564	7	27	1207	78.2	4	1542	1542	99.8	4	1523	1523	0	1844	4777
Lrp4	LRP4	81.9	1549	1891	334	7	8	1672	88.4	25	1912	1912	98.7	20	1905	1905	0	1840	4767
Washc4	WASHC4	80.4	923	1148	180	1	45	1024	89.2	1	1148	1183	97	91	1193	1218	0	1838	4761
Trappc9	TRAPPC9	77.8	901	1158	242	4	15	1019	88	1	1157	1165	99.3	1	1144	1148	0	1837	4757
Myom2	MYOM2B	64	883	1380	492	2	5	1085	78.6	61	1440	1474	93.6	124	1498	1516	0	1837	4757
Sema5a	SEMA5A	78.9	825	1046	220	1	1	934	89.3	39	1083	1083	96.5	29	1074	1074	0	1835	4752
Cftr	CFTR	64.8	972	1500	496	16	32	1195	79.7	1	1492	1492	100	1	1476	1476	0	1834	4751
Ptprq	PTPRQ	45	1046	2326	1125	31	155	1418	61	1031	3237	3237	68.2	12	2301	2301	0	1834	4750
Myo1e	MYO1EA	81.6	916	1122	190	4	16	1019	90.8	2	1123	1123	99.9	14	1119	1119	0	1833	4747
Vcl	LOC119956225	85.9	981	1142	151	4	10	1046	91.6	1	1140	1140	100	1	1134	1134	0	1832	4746
Slc12a5	LOC119969424	80.2	929	1159	202	5	28	1024	88.4	1	1152	1152	100	1	1138	1138	0	1832	4745
Abca3	ABCA3B	57.3	981	1712	702	14	29	1247	72.8	1	1694	1697	99.8	1	1701	1704	0	1831	4743
Ttc28	TTC28	80.9	1976	2444	425	13	43	2128	87.1	30	2470	2470	98.8	47	2450	2450	0	1824	4724
Kat6b	KAT6B	54.1	1140	2107	522	29	445	1330	63.1	1	1715	1715	100	1	2054	2054	0	1821	4717
Srgap3	SRGAP3	85.2	949	1114	143	6	22	1024	91.9	1	1102	1102	100	1	1104	1104	0	1819	4712
Nup160	NUP160	66.7	934	1400	451	10	15	1128	80.6	12	1399	1409	98.5	4	1400	1402	0	1819	4711
Mrc2	MRC2	59	866	1469	575	16	28	1066	72.6	18	1466	1466	98.8	53	1513	1513	0	1818	4708
Ttc21b	TTC21B	70.8	930	1314	382	2	2	1122	85.4	5	1317	1318	99.6	2	1314	1315	0	1817	4706
Dapk1	DAPK1	83	1171	1411	238	1	2	1301	92.2	22	1432	1432	98.5	44	1452	1464	0	1815	4701
Igsf9b	IGSF9BB	64.5	978	1516	425	16	113	1118	73.7	22	1520	1520	98.6	24	1443	1443	0	1813	4697
Malrd1	MALRD1	46.4	956	2060	1018	25	86	1290	62.6	38	2039	2085	96	72	2103	2123	0	1811	4691
Eftud2	EFTUD2	93.5	909	972	59	2	4	940	96.7	1	968	968	100	1	972	972	0	1810	4689
Ipo7	IPO7	87.9	912	1038	125	1	1	968	93.3	1	1037	1037	100	1	1038	1038	0	1810	4687
Ppip5k1	PPIP5K1A	71.2	943	1325	317	11	65	1075	81.1	1	1270	1336	95.1	1	1315	1547	0	1809	4685
Jak2	LOC119970146	75.7	854	1128	271	3	3	996	88.3	2	1126	1128	99.7	3	1130	1132	0	1806	4677
Grm5	GRM5B	76.9	932	1212	214	7	66	1022	84.3	1	1155	1155	100	1	1203	1203	0	1804	4673
Ptk2	LOC119972287	82.4	915	1110	163	4	32	975	87.8	36	1115	1116	96.8	32	1139	1140	0	1803	4669
Atp9a	LOC119969467	86.4	908	1051	133	4	10	986	93.8	1	1045	1045	100	1	1047	1047	0	1803	4669
Atp8b2	ATP8B4	77.1	912	1183	263	5	8	1042	88.1	12	1190	1191	99	30	1208	1209	0	1801	4664
Nomo1	NOMO	72.9	884	1212	320	5	8	1048	86.5	3	1207	1207	99.8	4	1214	1214	0	1800	4661
Cacna2d3	CACNA2D3A	81.6	870	1066	182	2	14	966	90.6	32	1096	1102	96.6	33	1085	1091	0	1798	4657
Upf2	UPF2	83.6	1069	1279	188	7	22	1155	90.3	1	1279	1283	99.7	11	1267	1269	0	1797	4654
Atp7a	ATP7A	64.1	970	1514	498	10	46	1173	77.5	2	1499	1499	99.9	8	1491	1492	0	1797	4655
Duox1	LOC119956869	60.8	937	1541	569	12	35	1147	74.4	21	1530	1530	98.7	15	1551	1551	0	1797	4654
Drosha	DROSHA	71.2	1008	1415	307	15	100	1081	76.4	1	1365	1365	100	29	1393	1393	0	1797	4655
Magi1	MAGI1B	73.1	1012	1385	301	23	72	1116	80.6	1	1325	1444	91.8	1	1373	1484	0	1796	4651
Rasgrf2	RASGRF2B	78.1	930	1191	204	6	57	1014	85.1	1	1187	1282	92.6	1	1138	1190	0	1793	4644
Zfp608	ZNF608	70	1095	1564	390	22	79	1240	79.3	1	1538	1538	100	1	1511	1511	0	1791	4639
Npc1	NPC1	68.6	873	1272	385	7	14	1062	83.5	14	1277	1278	98.9	10	1275	1277	0	1790	4635
Col14a1	COL14A1A	61	893	1463	552	8	18	1143	78.1	13	1473	1891	77.3	13	1459	1797	0	1788	4631
Stxbp5l	STXBP5L	71.1	919	1292	269	11	104	1050	81.3	1	1264	1264	100	1	1216	1216	0	1788	4631
Skic3	TTC37	58.8	922	1567	638	6	7	1173	74.9	1	1565	1567	99.9	1	1562	1563	0	1788	4631
Plxnb2	LOC119973455	53.4	993	1861	794	30	74	1235	66.4	26	1856	1856	98.7	26	1842	1842	0	1787	4628
Mtrex	MTREX	86.4	899	1040	127	3	14	973	93.6	1	1026	1026	100	1	1040	1040	0	1787	4628
Tnrc18	TNRC18	46.4	1474	3174	1240	98	460	1838	57.9	1	2937	2937	100	1	2951	2951	0	1784	4621
Disp1	DISP1	74.5	896	1203	294	4	13	1009	83.9	9	1211	1297	92.8	44	1233	1557	0	1783	4619
Plxnd1	PLXND1	61.6	906	1471	534	13	31	1121	76.2	4	1460	1477	98.6	439	1892	1925	0	1782	4616
Smarca5	LOC119963475	89.4	904	1011	77	2	30	947	93.7	64	1074	1074	94.1	71	1051	1051	0	1782	4615
Adcy2	ADCY2A	82.3	907	1102	175	5	20	1000	90.7	1	1091	1093	99.8	1	1093	1095	0	1780	4611
Brwd1	LOC119968780	63.8	929	1455	498	11	28	1117	76.8	1	1439	1590	90.5	1	1443	2769	0	1779	4608
Cask	CASKA	91.1	903	991	23	4	65	918	92.6	1	945	945	100	1	972	972	0	1779	4608
Copa	COPA	85.7	1064	1242	153	5	25	1133	91.2	1	1226	1226	100	1	1233	1233	0	1777	4603
Myo16	MYO16	54	1005	1862	761	19	96	1267	68	3	1804	1811	99.5	11	1836	1941	0	1776	4599
Bahcc1	BAHCC1B	45	1322	2936	1210	84	404	1650	56.2	1	2780	2780	100	1	2688	2688	0	1776	4600
Cc2d2a	CC2D2A	59	944	1600	590	11	66	1174	73.4	102	1660	1660	93.9	82	1656	1656	0	1774	4595
Map4k4	LOC119977609	80.8	1124	1391	156	9	111	1189	85.5	1	1288	1288	100	1	1383	1383	0	1773	4592
Disp3	DISP3	67	914	1364	414	12	36	1086	79.6	1	1345	1345	100	1	1347	1347	0	1773	4593
Atp1a1	LOC119968970	86.7	889	1025	134	1	2	955	93.2	1	1025	1025	100	1	1023	1023	0	1773	4593
Tll1	LOC119963269	77.6	806	1039	196	1	37	908	87.4	3	1041	1042	99.7	11	1012	1013	0	1772	4590
Srgap1	SRGAP1A	84.9	925	1090	155	5	10	998	91.6	1	1085	1085	100	1	1085	1085	0	1771	4586
Atp11a	ATP11A	77.6	877	1130	237	5	16	1001	88.6	9	1134	1203	93.6	10	1127	1187	0	1770	4585
Nup98	NUP98	57.3	1070	1866	700	31	96	1285	68.9	1	1823	1825	99.9	1	1813	1816	0	1769	4582
Eif2ak4	EIF2AK4	59.4	996	1677	607	20	74	1243	74.1	6	1652	1652	99.7	16	1648	1648	0	1769	4581
Arhgap21	LOC119966446	53.5	1103	2062	804	40	155	1369	66.4	35	2071	2077	98.1	22	1953	1957	0	1769	4581
Cemip2	CEMIP2	63.5	871	1371	485	10	15	1061	77.4	19	1381	1381	98.7	18	1381	1383	0	1769	4583
Flii	FLII	81.7	1039	1271	219	5	13	1140	89.7	1	1258	1258	100	1	1271	1271	0	1768	4580
Atrx	ATRX	53.9	1359	2523	931	40	233	1609	63.8	1	2341	2353	99.5	1	2472	2476	0	1768	4578
Dgkh	DGKH	75.7	930	1228	257	12	41	1035	84.3	35	1247	1253	96.8	40	1241	1246	0	1768	4578
Sipa1l3	SIPA1L3	58.6	1032	1760	637	35	91	1241	70.5	1	1700	1747	97.3	1	1729	1782	0	1767	4577
Atp10a	ATP10A	70.7	897	1268	348	5	23	1063	83.8	60	1309	1492	83.8	62	1324	1508	0	1766	4573
Mbd5	MBD6	60.1	1067	1776	573	35	136	1264	71.2	1	1688	1688	100	1	1728	1728	0	1765	4571
Med1	MED1	67.8	1084	1598	460	23	54	1229	76.9	38	1609	1609	97.7	6	1575	1575	0	1764	4570
Adgrb2	ADGRB2	57.1	930	1630	538	26	162	1147	70.4	1	1516	1516	100	1	1582	1582	0	1763	4567
Xdh	XDH	65.4	872	1333	448	6	13	1044	78.3	5	1328	1328	99.7	7	1335	1335	0	1762	4563
Col6a3	LOC119960740	43.4	1451	3341	1508	32	382	1983	59.4	1416	4474	4489	68.1	38	3278	3284	0	1759	4557
Kcnh7	LOC119961986	75	922	1230	273	7	35	1028	83.6	1	1222	1222	100	1	1203	1203	0	1758	4552
Fhod3	FHOD3B	61.9	1063	1716	489	19	164	1236	72	1	1682	1682	100	1	1586	1586	0	1756	4549
Tiam1	LOC119969104	61.7	1007	1632	549	31	76	1215	74.4	1	1602	1606	99.8	1	1586	1591	0	1754	4543
Tnik	LOC119976763	73.4	1089	1484	240	13	155	1175	79.2	1	1476	1502	98.3	1	1337	1374	0	1753	4541
Cpd	CPDA	65.7	872	1328	413	14	43	1044	78.6	42	1339	1339	96.9	63	1377	1377	0	1752	4538
Abcb11	LOC119962011	66.2	897	1356	422	9	37	1105	81.5	1	1354	1354	100	1	1321	1321	0	1749	4529
Nav1	LOC119979037	62.2	1031	1658	542	29	85	1242	74.9	410	2020	2021	79.7	555	2174	2175	0	1748	4526
Myh13	LOC119953347	84.3	1553	1842	285	2	4	1675	90.9	1	1839	1936	95	1	1841	1938	0	1748	4527
Ap2b1	AP2B1	93.5	898	960	52	3	10	928	96.7	1	959	959	100	1	951	951	0	1747	4525
Slc4a8	LOC119958117	81.6	889	1090	194	6	7	973	89.3	1	1088	1102	98.7	1	1085	1089	0	1747	4524
Atp2a2	LOC119961795	87.8	872	993	120	1	1	950	95.7	1	993	1003	99	1	992	1044	0	1746	4523
Ube3b	UBE3B	81.1	868	1070	199	2	3	961	89.8	1	1067	1067	100	1	1070	1070	0	1745	4519
Slc4a10	LOC119961978	77.8	899	1156	205	5	52	997	86.2	1	1124	1124	100	1	1136	1136	0	1745	4520
Myo3b	MYO3B	69	901	1305	367	7	37	1039	79.6	1	1284	1297	99	30	1318	1333	0	1744	4516
Cul9	LOC119966977	48.9	1024	2094	906	35	164	1350	64.5	23	2025	2029	98.7	486	2506	2580	0	1743	4515
Slc4a4	LOC119963540	80.1	905	1130	219	6	6	1003	88.8	1	1128	1128	100	6	1131	1131	0	1742	4511
Tnrc6a	LOC119978274	56.5	1151	2037	643	45	243	1357	66.6	96	2097	2100	95.3	122	1950	1954	0	1737	4498
Ctnnd2	LOC119965900	72.9	961	1319	230	17	128	1042	79	8	1283	1283	99.5	13	1246	1246	0	1736	4495
Slc4a7	LOC119966101	74.3	945	1272	282	13	45	1057	83.1	15	1257	1257	98.9	19	1274	1274	0	1736	4497
Epha7	EPHA7	83.9	854	1018	130	2	34	925	90.9	10	1022	1022	99.1	10	998	998	0	1736	4497
Carmil1	LOC119965968	65.2	968	1484	451	15	65	1159	78.1	1	1473	1473	100	1	1430	1430	0	1735	4493
Ano4	LOC119954877	78	891	1143	191	9	61	976	85.4	68	1167	1167	94.3	30	1154	1154	0	1734	4491
Wnk1	LOC119955257	45	1417	3148	1244	93	487	1691	53.7	16	2917	2917	99.5	23	2929	2929	0	1733	4489
Ace	ACE	63.5	805	1268	453	5	10	1002	79	24	1281	1281	98.2	43	1310	1312	0	1732	4487
Myo1b	MYO1B	83	945	1138	191	1	2	1040	91.4	1	1136	1136	100	1	1138	1138	0	1732	4485
Atp8a2	ATP8A2	75.2	848	1128	278	2	2	982	87.1	68	1193	1198	94	16	1143	1148	0	1731	4483
Grm1	LOC119970450	74.1	883	1191	259	8	49	995	83.5	27	1170	1170	97.8	11	1199	1199	0	1727	4474
Vcpip1	VCPIP1	72.3	873	1207	305	14	29	1015	84.1	5	1204	1204	99.7	36	1220	1220	0	1727	4474
Cse1l	CSE1L	88.3	857	971	114	0	0	927	95.5	28	998	998	97.3	1	971	971	0	1726	4469
Nup155	NUP155	68.9	886	1285	376	8	23	1050	81.7	17	1293	1294	98.7	121	1390	1391	0	1726	4470
Dhx38	DHX38	73.7	936	1270	255	5	79	1022	80.5	3	1240	1240	99.8	6	1228	1228	0	1726	4471
Fcgbp	LOC119974248	35.4	927	2615	1431	39	257	1340	51.2	400	2812	2813	85.8	23	2582	2583	0	1725	4468
Hipk2	HIPK2	78.9	960	1217	225	15	32	1036	85.1	1	1206	1206	100	1	1196	1196	0	1725	4467
Ppfia1	LOC119971991	74.8	974	1302	253	12	75	1080	82.9	1	1242	1242	100	1	1287	1287	0	1725	4468
Ago1	LOC119967526	97.7	838	858	19	1	1	850	99.1	1	858	858	100	1	857	895	0	1722	4459
Speg	SPEGA	37.1	1344	3623	1436	82	843	1791	49.4	35	3184	3192	98.7	20	3272	3272	0	1721	4458
Cux1	LOC119974568	66.7	1068	1602	409	18	125	1202	75	34	1580	1580	97.9	106	1637	1637	0	1720	4454
Baz2b	BAZ2BA	58.2	1341	2304	800	46	163	1615	70.1	32	2279	2279	98.6	1	2197	2197	0	1718	4450
Wdr90	WDR90	48.2	908	1884	886	26	90	1227	65.1	8	1856	1869	98.9	61	1889	1892	0	1717	4448
Ephb2	LOC119979364	83.4	843	1011	133	2	35	910	90	9	1018	1018	99.2	12	988	988	0	1717	4447
Myh2	LOC119953770	82.8	1527	1845	306	6	12	1647	89.3	3	1837	1933	94.9	4	1846	1942	0	1716	4444
Grid2	GRID2	82.8	834	1007	172	1	1	929	92.3	1	1006	1006	100	1	1007	1007	0	1714	4439
Tiam2	TIAM2A	57.2	992	1733	678	21	63	1223	70.6	1	1695	1703	99.5	1	1708	1715	0	1712	4434
Cfap54	CFAP54	35.7	1191	3337	1823	60	323	1785	53.5	6	3199	3201	99.8	64	3220	3220	0	1712	4433
Slc12a7	LOC119965868	74.6	863	1157	228	6	66	973	84.1	1	1131	1131	100	1	1117	1117	0	1711	4430
Ppfia2	PPFIA2	78	994	1275	225	15	56	1088	85.3	1	1230	1230	100	1	1264	1264	0	1709	4426
Ptpn14	LOC119973426	74.8	897	1199	281	10	21	1018	84.9	1	1188	1188	100	1	1189	1189	0	1708	4423
Ephb1	LOC119975522	84.1	842	1001	136	2	23	915	91.4	5	1004	1004	99.6	6	984	984	0	1706	4419
Lama4	LAMA4	47.9	921	1923	875	15	127	1233	64.1	1	1905	1907	99.9	1	1814	1816	0	1706	4417
Phka2	LOC119969123	71.6	876	1223	309	9	38	1009	82.5	10	1204	1204	99.3	28	1240	1240	0	1706	4418
Nup210l	LOC119974981	49.7	910	1831	892	15	29	1255	68.5	23	1842	1914	95.1	34	1846	1881	0	1704	4412
Epha4	EPHA4L	84.8	839	989	146	3	4	909	91.9	1	988	988	100	1	986	986	0	1704	4414
Rb1cc1	RB1CC1	61.6	1009	1637	557	21	71	1212	74	1	1597	1597	100	1	1606	1606	0	1703	4410
Mylk	LOC119961939	50.8	1075	2116	739	30	302	1337	63.2	1	2002	2009	99.7	10	1937	1950	0	1701	4404
Myo1f	MYO1F	76.3	845	1108	244	5	19	966	87.2	1	1099	1099	100	1	1098	1098	0	1699	4400
Slc12a4	SLC12A4	82	859	1048	187	2	2	945	90.2	70	1116	1116	93.8	41	1087	1087	0	1699	4401
Nrcam	NRCAMA	65.6	870	1327	413	10	44	1007	75.9	66	1386	1386	95.3	20	1308	1308	0	1696	4391
Rasal2	RASAL2	76.2	954	1252	261	14	37	1073	85.7	188	1433	1455	85.6	68	1288	1289	0	1696	4393
Atp2a1	LOC119954860	85.4	848	993	145	0	0	926	93.3	1	993	998	99.5	1	993	994	0	1693	4384
Atp8b1	ATP8B1	69.4	870	1253	366	8	17	1029	82.1	1	1245	1252	99.4	1	1244	1251	0	1693	4385
Cntnap5a	LOC119962139	62.7	817	1302	475	6	10	1016	78	14	1312	1312	99	11	1305	1305	0	1692	4382
Myh4	LOC119953769	82.6	1601	1938	328	5	9	1714	88.4	3	1933	1933	99.9	4	1939	1939	0	1690	4376
Relch	RELCH	75.1	927	1234	239	16	68	1017	82.4	6	1195	1195	99.6	15	1224	1224	0	1690	4376
Edrf1	EDRF1	72.3	871	1205	323	8	11	1009	83.7	35	1235	1235	97.2	42	1239	1240	0	1689	4375
Plcb1	LOC119971165	73.7	929	1260	287	4	44	1053	83.6	1	1260	1260	100	1	1216	1216	0	1688	4372
Ltn1	LTN1	50.5	909	1801	842	21	50	1206	67	1	1785	1785	100	1	1767	1767	0	1688	4371
Epha3	EPHA3	82.9	817	985	166	2	2	893	90.7	34	1017	1017	96.8	1	984	984	0	1687	4369
Copb1	COPB1	91.8	872	950	77	1	1	908	95.6	1	949	952	99.7	1	950	953	0	1687	4368
Tbc1d9b	LOC119965431	70.7	902	1276	329	13	45	1041	81.6	1	1252	1260	99.4	1	1255	1263	0	1686	4366
Myo3a	MYO3A	57.3	961	1677	559	20	157	1163	69.4	7	1591	1592	99.6	1	1612	1613	0	1686	4367
Rabgap1	LOC119955671	83.6	894	1070	169	4	7	957	89.4	1	1070	1071	99.9	1	1063	1064	0	1685	4363
Ipo9	IPO9	84.1	881	1048	159	3	8	941	89.8	1	1048	1048	100	1	1040	1040	0	1684	4360
Frmpd4	FRMPD4	50.9	1046	2053	683	25	324	1293	63	41	2076	2076	98.1	33	1778	1778	0	1684	4362
Ankfy1	ANKFY1	83.8	961	1147	183	2	3	1043	90.9	1	1144	1144	100	23	1169	1169	0	1683	4358
Abcc4	ABCC4	65.4	869	1329	445	6	15	1051	79.1	1	1318	1318	100	1	1325	1325	0	1683	4358
Gldc	GLDC	82.1	797	971	174	0	0	891	91.8	56	1026	1026	94.6	55	1025	1025	0	1683	4359
Adcy5	ADCY5	78.7	878	1115	205	5	32	961	86.2	109	1194	1194	91	151	1262	1262	0	1682	4357
Peak1	LOC119956926	56.6	1042	1840	639	40	159	1259	68.4	1	1788	1790	99.9	1	1733	1735	0	1682	4357
Sympk	SYMPK	76.8	905	1178	242	10	31	1014	86.1	7	1158	1484	77.6	2	1174	1288	0	1682	4356
Adamts16	LOC119966035	64.7	767	1186	404	6	15	937	79	70	1253	1253	94.5	50	1222	1222	0	1682	4356
Myo18b	LOC119974608	48.8	1029	2110	988	25	93	1390	65.9	243	2302	2308	89.3	537	2603	2605	0	1680	4350
Ago4	LOC119967496	92.7	817	881	44	2	20	850	96.5	1	881	881	100	1	861	861	0	1679	4347
Thada	LOC119974222	49	956	1950	938	23	56	1270	65.1	4	1942	1955	99.2	4	1908	1938	0	1679	4349
Smarca1	SMARCA1	85.1	859	1009	144	2	6	927	91.9	52	1054	1054	95.2	54	1062	1062	0	1679	4349
Spag9	LOC119952974	69	941	1363	369	18	53	1071	78.6	1	1330	1330	100	1	1343	1343	0	1679	4347
Map1b	MAP1B	49.5	1249	2525	965	33	311	1488	58.9	7	2290	2290	99.7	10	2464	2464	0	1677	4343
Phkb	PHKB	77.2	824	1067	241	2	2	931	87.3	22	1086	1087	98	26	1092	1093	0	1676	4341
Atp13a3	LOC119975888	68.5	864	1262	382	7	16	1018	80.7	1	1259	1264	99.6	1	1249	1249	0	1675	4339
C2cd5	C2CD5	71.9	897	1248	215	11	136	980	78.5	1	1248	1248	100	1	1112	1112	0	1674	4336
Dhx9	DHX9	78.3	842	1076	219	5	15	955	88.8	6	1075	1163	92	116	1182	1384	0	1674	4335
Adamts19	LOC119970309	67.7	814	1202	297	14	91	939	78.1	28	1143	1143	97.6	38	1234	1234	0	1673	4333
Tnpo1	TNPO1	93.3	838	898	57	2	3	871	97	1	895	895	100	1	898	898	0	1669	4321
Pcm1	PCM1	51.7	1169	2261	826	51	266	1450	64.1	4	2189	2190	99.8	1	2070	2071	0	1667	4316
Sema5b	SEMA5BA	67.8	747	1102	321	5	34	904	82	17	1087	1090	98.3	18	1116	1122	0	1666	4315
Kcnh5	KCNH5B	84.8	844	995	136	3	15	900	90.5	1	987	987	100	1	988	988	0	1661	4301
Ago3	LOC119967510	92.7	814	878	45	4	19	840	95.7	1	877	877	100	1	860	860	0	1659	4297
Plekhh2	PLEKHH2	62.2	922	1482	506	15	54	1096	74	42	1501	1501	97.3	91	1540	1540	0	1659	4297
Ap3d1	AP3D1	76.3	971	1273	215	12	87	1056	83	1	1261	1263	99.8	1	1198	1199	0	1659	4296
Tns3	LOC119966295	59.5	951	1598	555	30	92	1118	70	62	1639	1639	96.3	27	1552	1553	0	1659	4297
Dlc1	DLC1	61.8	963	1559	538	18	58	1155	74.1	1	1519	1520	99.9	1	1541	1543	0	1658	4293
Kpnb1	KPNB1	95.8	839	876	37	0	0	862	98.4	6	881	881	99.4	1	876	876	0	1657	4290
Pnpla7	PNPLA7B	67.9	910	1341	354	16	77	1052	78.4	18	1304	1349	95.4	3	1320	1384	0	1657	4292
Slc12a2	SLC12A2	76.7	890	1160	237	9	33	983	84.7	27	1175	1175	97.8	69	1206	1206	0	1657	4292
Adamts17	ADAMTS17	72.1	780	1082	280	10	22	882	81.5	29	1091	1106	96.1	35	1113	1122	0	1655	4285
Plcl2	LOC119966335	76	811	1067	251	3	5	936	87.7	49	1110	1138	93.3	55	1121	1128	0	1655	4285
Pard3	LOC119966499	69.2	963	1391	359	21	69	1108	79.7	1	1377	1378	99.9	1	1336	1337	0	1655	4286
Rapgef4	RAPGEF4A	80.5	828	1028	182	5	18	923	89.8	6	1033	1034	99.4	1	1010	1011	0	1654	4282
Ahctf1	AHCTF1	63.7	827	1299	430	12	42	1021	78.6	1	1277	2269	56.3	1	1279	2243	0	1653	4280
Brpf1	BRPF1	73.3	926	1263	281	15	56	1023	81	1	1227	1262	97.2	1	1243	1253	0	1653	4280
Grik2	LOC119967138	86.9	826	950	81	3	43	876	92.2	1	914	914	100	1	943	943	0	1653	4281
Ap1b1	LOC119956056	89.2	855	958	97	3	6	901	94.1	1	957	957	100	1	953	953	0	1652	4277
C2cd3	C2CD3	42.9	1047	2439	1188	55	204	1462	59.9	12	2378	2378	99.5	14	2320	2323	0	1652	4277
Pik3cg	PIK3CG	72.5	800	1104	297	4	7	952	86.2	37	1138	1138	96.8	4	1102	1102	0	1652	4278
Rock1	LOC119972470	66.2	898	1356	445	6	13	1047	77.2	1	1351	1358	99.5	1	1348	1354	0	1651	4275
Actn1	ACTN1	91.8	841	916	73	1	2	876	95.6	1	916	916	100	1	914	914	0	1651	4275
Adamts3	ADAMTS3	71.2	796	1118	263	9	59	908	81.2	1	1096	1187	92.3	1	1081	1204	0	1649	4271
Man2a2	MAN2A2	67.2	790	1176	359	5	27	956	81.3	20	1193	1194	98.3	1	1151	1152	0	1648	4267
Stab1	STAB1	47.6	1244	2612	1278	40	90	1621	62.1	14	2587	2589	99.4	9	2568	2571	0	1647	4264
Magi2	MAGI2A	59.3	950	1601	450	19	201	1095	68.4	1	1587	1587	100	1	1414	1414	0	1647	4264
Fmnl2	LOC119961940	80.7	922	1143	148	4	73	1002	87.7	1	1115	1115	100	1	1098	1098	0	1647	4266
Adgra3	ADGRA3	69.5	907	1305	371	9	27	1046	80.2	26	1324	1324	98.1	27	1310	1310	0	1646	4263
Nsd3	NSD3	58.4	863	1477	501	28	113	1058	71.6	1	1419	1445	98.2	1	1422	1446	0	1645	4259
Ube3c	UBE3C	78.1	853	1092	229	5	10	963	88.2	1	1091	1091	100	1	1083	1083	0	1645	4259
Ankib1	ANKIB1A	76.8	842	1097	236	12	19	935	85.2	1	1084	1084	100	1	1091	1091	0	1641	4249
Atp4a	LOC119974399	80	821	1026	196	1	9	916	89.3	1	1017	1017	100	9	1034	1034	0	1640	4246
Dhx29	DHX29	63.7	857	1346	445	16	44	1071	79.6	37	1362	1363	97.3	44	1365	1365	0	1640	4247
Bmp1	LOC119957338	77.6	745	960	188	2	27	843	87.8	374	1332	1332	72	58	991	991	0	1638	4241
Ptpru	LOC119975033	55.4	819	1478	582	13	77	1061	71.8	42	1479	1501	95.8	31	1471	1473	0	1637	4238
Myo1d	MYO1D	81.5	795	975	180	0	0	889	91.2	32	1006	1006	96.9	36	1010	1010	0	1636	4236
Pcnx2	LOC119967677	45	1020	2269	988	38	261	1345	59.3	1	2214	2265	97.7	1	2063	2129	0	1636	4237
Map3k15	MAP3K15	65.2	837	1283	412	9	34	1014	79	61	1325	1325	95.5	62	1328	1331	0	1636	4237
Epha5	LOC119970184	79.7	794	996	179	2	23	886	89	25	997	997	97.6	45	1040	1040	0	1636	4237
Ide	IDE	82.3	805	978	173	0	0	894	91.4	25	1002	1002	97.6	67	1044	1044	0	1634	4230
Herc4	HERC4	77.4	818	1057	231	1	8	929	87.9	1	1049	1049	100	1	1057	1057	0	1634	4231
Ptprz1	PTPRZ1A	45	1055	2343	889	53	399	1359	58	11	1991	1991	99.5	13	2318	2318	0	1633	4229
Akap6	AKAP6	48.9	1140	2330	954	55	236	1428	61.3	1	2279	2662	85.6	4	2148	2308	0	1632	4227
Msh6	MSH6	65.1	830	1274	422	10	22	1002	78.6	96	1363	1377	92.1	87	1344	1358	0	1631	4223
Itgb4	ITGB4	49.8	932	1873	841	29	100	1230	65.7	10	1816	1831	98.7	13	1851	1871	0	1631	4223
Nat10	NAT10	81.7	815	997	179	1	3	922	92.5	1	997	1026	97.2	1	994	1024	0	1630	4220
Adcy1	LOC119966299	78.1	840	1076	225	5	11	941	87.5	20	1085	1111	95.9	26	1100	1118	0	1629	4218
Ago2	LOC119972284	92.5	788	852	62	1	2	823	96.6	18	867	867	98	9	860	860	0	1628	4215
Dlg5	DLG5A	56.8	1158	2040	645	40	237	1402	68.7	7	2022	2025	99.6	102	1928	1931	0	1628	4216
Kmt2e	KMT2E	55	1116	2029	703	52	210	1335	65.8	25	2026	2026	98.8	23	1868	1868	0	1625	4207
Atp13a1	ATP13A1	74.2	839	1130	277	6	14	944	83.5	36	1158	1193	94.1	43	1165	1223	0	1625	4207
Vps50	VPS50	86.8	838	965	122	2	5	890	92.2	1	961	961	100	1	964	964	0	1620	4195
Adcy9	ADCY9	64.2	885	1378	419	21	74	1037	75.3	9	1335	1338	99.2	15	1369	1372	0	1619	4192
Phka1	LOC119951454	65.9	820	1244	416	4	8	981	78.9	1	1239	1239	100	1	1241	1241	0	1618	4190
Gnptab	GNPTAB	63.4	816	1287	404	14	67	980	76.1	6	1278	1278	99.6	2	1235	1235	0	1618	4189
Dab2ip	LOC119955411	74.9	868	1159	265	10	26	970	83.7	105	1248	1248	91.7	42	1189	1189	0	1618	4189
Usp25	USP25	73.1	835	1142	278	6	29	950	83.2	1	1121	1121	100	1	1134	1134	0	1618	4191
Inpp4a	LOC119977492	82.1	818	996	168	3	10	899	90.3	1	988	988	100	1	994	994	0	1617	4186
Atp7b	LOC119977551	60.3	875	1450	501	15	74	1090	75.2	97	1522	1522	93.7	84	1483	1511	0	1617	4187
Supt5	SUPT5H	87.9	893	1016	121	2	2	945	93	79	1093	1110	91.4	67	1081	1082	0	1616	4185
Pitpnm2	LOC119967898	66.1	854	1292	373	20	65	1014	78.5	1	1276	1277	99.9	137	1379	1385	0	1614	4179
Eef2	LOC119952898	93.1	799	858	59	0	0	831	96.9	1	858	858	100	1	858	858	0	1612	4175
Arhgap32	LOC119954104	48.3	1023	2119	944	48	152	1276	60.2	16	2036	2036	99.3	39	2103	2103	0	1608	4165
Kidins220	KIDINS220B	63.8	939	1472	400	31	133	1086	73.8	388	1792	1792	78.4	389	1794	1794	0	1608	4165
Ctr9	CTR9	90.3	814	901	87	0	0	860	95.4	2	902	1167	77.2	1	901	1173	0	1608	4165
Smc3	SMC3	86.8	977	1126	82	4	67	1015	90.1	1	1089	1089	100	122	1217	1217	0	1607	4162
Mib1	MIB1	95.1	957	1006	48	1	1	985	97.9	1	1005	1005	100	1	1006	1006	0	1606	4159
Ube4a	UBE4A	74.3	811	1091	257	5	23	949	87	1	1076	1081	99.5	1	1083	1085	0	1606	4158
Rad54l2	RAD54L2	63.5	919	1447	424	27	104	1077	74.4	62	1456	1461	95.5	71	1465	1467	0	1605	4156
Epha6	LOC119969034	80.4	777	967	146	3	44	847	87.6	15	937	937	98.5	164	1130	1130	0	1605	4157
Grid1	LOC119956109	80.2	804	1002	193	4	5	895	89.3	15	1015	1015	98.6	12	1009	1009	0	1602	4148
Abcb1a	ABCB4	66.2	825	1247	398	7	24	1012	81.2	43	1272	1274	96.5	33	1272	1276	0	1602	4148
Adamts18	ADAMTS18	63.7	749	1175	400	9	26	902	76.8	54	1215	1218	95.4	90	1251	1253	0	1602	4147
Slit2	SLIT2	86.2	1346	1562	195	4	21	1416	90.7	1	1562	1563	99.9	1	1541	1542	0	1601	4145
Crim1	CRIM1	76.4	788	1031	234	6	9	886	85.9	4	1032	1036	99.3	13	1036	1037	0	1599	4141
Baz1b	BAZ1B	61.7	960	1556	468	28	128	1142	73.4	1	1532	1596	96	1	1452	1479	0	1598	4137
Gria4	LOC119977194	85.8	781	910	127	2	2	847	93.1	1	910	914	99.6	1	908	912	0	1598	4138
Camsap1	CAMSAP1B	59.7	1001	1678	571	33	106	1186	70.7	30	1698	1698	98.3	23	1603	1603	0	1597	4135
Ap2a2	AP2A1	83.5	823	986	106	4	57	882	89.5	1	976	976	100	1	939	939	0	1597	4136
Ipo11	IPO11	80.8	793	982	179	2	10	886	90.2	1	972	974	99.8	1	982	984	0	1597	4135
Pik3c3	PIK3C3	90.5	804	888	83	1	1	843	94.9	1	888	888	100	1	887	887	0	1595	4130
Jak1	JAK1	67.9	794	1170	344	12	32	957	81.8	27	1192	1194	97.7	12	1153	1153	0	1595	4131
Dpyd	LOC119964436	75.3	772	1025	253	0	0	894	87.2	1	1025	1025	100	1	1025	1025	0	1594	4127
Kdm2b	LOC119961852	66.1	862	1304	363	12	79	979	75.1	41	1296	1342	93.6	12	1284	1312	0	1590	4117
Pcdh17	PCDH17	69.5	826	1189	301	11	62	966	81.2	41	1171	1171	96.6	1	1185	1185	0	1588	4111
Pik3cb	PIK3CB	73.2	782	1068	275	7	11	917	85.9	1	1064	1067	99.7	1	1061	1064	0	1587	4110
Eif4g3	LOC119979278	55.5	1002	1804	614	37	188	1205	66.8	9	1706	1706	99.5	52	1773	1773	0	1587	4110
Tbcd	TBCD	65.5	776	1185	395	5	14	964	81.4	22	1202	1208	97.8	17	1191	1196	0	1587	4110
Ncoa2	NCOA2	62.1	960	1546	442	28	144	1115	72.1	1	1514	1517	99.8	1	1434	1517	0	1585	4103
Ipo13	IPO13	82.7	799	966	145	2	22	873	90.4	12	976	976	98.9	19	963	963	0	1585	4104
Elp1	ELP1	59.9	804	1343	519	11	20	1024	76.2	1	1334	1334	100	1	1332	1333	0	1585	4105
Ranbp17	LOC119965026	71.5	790	1105	291	3	24	934	84.5	3	1087	1087	99.8	8	1108	1108	0	1584	4102
Polg	POLG	65	783	1204	398	7	23	926	76.9	21	1211	1212	98.3	21	1214	1217	0	1583	4098
Kdm3b	LOC119965096	49.6	994	2006	730	44	282	1215	60.6	1	1968	1968	100	1	1762	1762	0	1583	4100
Ptpn23	PTPN23A	51.4	1003	1950	661	32	286	1205	61.8	1	1922	1922	100	1	1692	1692	0	1582	4095
Pdcd11	PDCD11	50	872	1743	799	12	72	1171	67.2	27	1712	1713	98.4	134	1861	1862	0	1582	4097
Ptpn21	PTPN21	69	820	1189	333	12	36	963	81	1	1166	1166	100	1	1176	1176	0	1582	4097
Gak	GAK	63.1	850	1347	434	22	63	1014	75.3	1	1326	1326	100	1	1305	1305	0	1582	4096
Sema6d	SEMA6DL	72.2	788	1092	270	9	34	918	84.1	65	1130	1130	94.3	3	1086	1086	0	1581	4094
Dchs1	LOC119977762	33.6	1112	3311	1083	31	1116	1508	45.5	4	2226	2226	99.9	149	3431	3431	0	1581	4094
Srgap2	SRGAP2	77.3	836	1082	228	9	18	939	86.8	1	1075	1075	100	1	1071	1071	0	1578	4086
Ctnna2	CTNNA2	90.3	861	954	44	2	49	886	92.9	1	906	906	100	1	953	953	0	1578	4085
Zfp423	ZNF423	80.3	1061	1322	228	8	33	1147	86.8	1	1299	1299	100	1	1312	1312	0	1578	4085
Cfap46	LOC119950709	36.1	1014	2808	1514	40	280	1540	54.8	1	2699	2703	99.9	1	2637	2641	0	1576	4082
Myh9	LOC119956378	85.2	788	925	109	2	28	841	90.9	1	925	1987	46.6	1	897	1960	0	1576	4081
Myo15b	MYO15B	39	1003	2571	1318	41	250	1463	56.9	18	2511	2514	99.2	667	3064	3069	0	1575	4079
Pkp4	PKP4	71.6	859	1199	300	15	40	977	81.5	1	1179	1179	100	28	1206	1206	0	1574	4076
Patj	LOC119964616	50.4	992	1967	736	38	239	1247	63.4	3	1880	1955	96.1	18	1834	1834	0	1573	4073
Atad2b	ATAD2B	63.2	908	1437	454	16	75	1062	73.9	44	1460	1460	97.1	76	1457	1457	0	1573	4073
Grip1	GRIP1	74.2	820	1105	260	7	25	919	83.2	44	1128	1140	95.2	75	1174	1185	0	1571	4068
Ogdh	OGDHL	73.7	763	1035	234	6	38	873	84.3	12	1008	1012	98.5	1	1035	1038	0	1571	4069
Pold1	POLD1	70.2	774	1103	300	6	29	924	83.8	25	1116	1118	97.7	16	1100	1105	0	1570	4066
Tpr	TPRB	52.5	1257	2396	963	31	176	1543	64.4	6	2266	2266	99.8	77	2431	2431	0	1569	4063
Aars1	AARS1	80.4	774	963	189	0	0	871	90.4	1	963	964	99.9	1	963	968	0	1569	4063
Mapk8ip3	MAPK8IP3	64.5	888	1376	416	23	72	1017	73.9	2	1347	1347	99.9	4	1337	1337	0	1568	4061
Agtpbp1	AGTPBP1	64.1	814	1269	391	15	64	974	76.8	1	1260	1265	99.6	1	1214	1218	0	1568	4061
Scap	LOC119972331	66.5	891	1340	373	13	76	1029	76.8	1	1328	1328	100	1	1276	1276	0	1564	4049
Ephb3	LOC119975407	79	770	975	189	5	16	859	88.1	16	984	984	98.5	29	993	993	0	1564	4049
Oplah	OPLAH	71.2	791	1111	296	6	24	912	82.1	43	1149	1150	96.3	293	1383	1384	0	1564	4049
Plch1	PLCH1	53.5	928	1733	637	32	168	1146	66.1	28	1657	1657	98.4	27	1694	1694	0	1562	4045
Gli3	LOC119972716	61.4	1010	1646	539	31	97	1199	72.8	1	1613	1614	99.9	1	1582	1583	0	1561	4043
Xpo5	LOC119974718	64.1	777	1212	423	6	12	962	79.4	1	1208	1213	99.6	1	1204	1204	0	1560	4040
Psmd1	PSMD1	89.3	863	966	90	3	13	906	93.8	1	966	966	100	1	953	953	0	1560	4039
Arhgef17	LOC119977696	48.9	1064	2178	801	53	313	1308	60.1	22	2120	2120	99	114	2057	2057	0	1560	4039
Fndc3a	FNDC3A	64.3	773	1202	410	10	19	948	78.9	1	1187	1187	100	1	1198	1198	0	1557	4032
Mtmr3	MTMR3	64.7	826	1276	344	18	106	931	73	1	1241	1241	100	1	1205	1205	0	1556	4030
Fbxo38	FBXO38	69.6	858	1232	303	14	71	956	77.6	1	1190	1190	100	1	1203	1203	0	1556	4029
Brd1	BRD1A	68.3	815	1194	362	12	17	955	80	1	1182	1182	100	1	1189	1189	0	1555	4025
Atp11c	ATP11C	69.4	788	1135	338	6	9	938	82.6	1	1135	1135	100	1	1126	1129	0	1555	4027
Wdr59	WDR59	78.6	786	1000	204	7	10	874	87.4	1	997	997	100	1	993	993	0	1555	4025
Hipk3	HIPK3A	67.6	819	1211	369	14	23	955	78.9	10	1216	1216	99.3	1	1192	1192	0	1555	4025
Pfas	PFAS	60.1	803	1335	488	12	44	961	72	19	1316	1321	98.3	4	1331	1337	0	1554	4024
Tnpo3	TNPO3	82	762	929	161	1	6	848	91.3	1	923	923	100	1	929	929	0	1553	4022
Kdm5b	LOC119978372	60.3	816	1354	482	11	56	991	73.2	4	1337	1342	99.4	227	1544	1544	0	1552	4018
Grm8	LOC119954973	83.5	746	893	146	1	1	833	93.3	13	905	906	98.6	16	907	908	0	1552	4018
Dhx57	DHX57	59.5	846	1423	471	15	106	1037	72.9	25	1426	1426	98.3	51	1388	1388	0	1550	4013
Ptpn4	PTPN4A	80.7	762	944	160	3	22	841	89.1	19	961	964	97.8	1	923	926	0	1550	4012
Cnksr2	CNKSR2A	73.5	796	1083	218	12	69	904	83.5	1	1065	1065	100	1	1032	1032	0	1550	4013
Sorcs1	LOC119979442	70	741	1059	302	4	16	888	83.9	93	1140	1159	90.4	124	1177	1210	0	1548	4008
Inpp5f	INPP5F	70.6	810	1147	313	15	24	946	82.5	1	1138	1138	100	1	1132	1132	0	1548	4007
Grik3	LOC119968589	82.6	752	910	154	2	4	836	91.9	1	907	907	100	11	919	919	0	1546	4003
Adamts12	LOC119962685	51.3	839	1637	701	25	97	1083	66.2	28	1638	1649	97.7	26	1591	1600	0	1546	4004
Mrc1	MRC1A	49.2	711	1445	711	12	23	930	64.4	23	1453	1453	98.5	21	1456	1456	0	1546	4003
Exoc4	EXOC4	80.3	809	1008	164	3	35	886	87.9	1	1006	1006	100	1	975	975	0	1545	4000
Daam1	LOC119954719	81.4	883	1085	190	7	12	969	89.3	3	1083	1083	99.8	1	1077	1077	0	1544	3998
Tbc1d32	TBC1D32	61.2	798	1303	486	11	19	1006	77.2	5	1299	1300	99.6	1	1292	1296	0	1544	3998
Clcn3	CLCN3	87.5	758	866	108	0	0	813	93.9	1	866	866	100	1	866	866	0	1544	3998
Tbc1d4	TBC1D4	66	850	1288	363	17	75	991	76.9	18	1260	1292	96.2	32	1289	1307	0	1543	3994
D5Ertd579e	KIAA0232	58.6	854	1458	542	22	62	1044	71.6	1	1427	1427	100	1	1427	1427	0	1543	3994
Ctnna1	CTNNA1	90.4	819	906	86	1	1	874	96.5	1	905	905	100	1	906	906	0	1543	3995
Extl3	EXTL3	83.9	767	914	138	9	9	835	91.4	1	905	905	100	6	919	919	0	1543	3996
Ttc17	TTC17	66.7	800	1200	358	16	42	949	79.1	17	1198	1198	98.7	23	1198	1198	0	1543	3996
Mink1	LOC119958374	69.2	932	1346	306	19	108	1015	75.4	1	1265	1265	100	56	1374	1374	0	1541	3989
Mios	MIOS	84.4	755	895	118	5	22	802	89.6	1	876	877	99.9	1	892	893	0	1541	3990
Rasa1	RASA1A	84.7	777	917	125	4	15	837	91.3	75	978	979	92.3	121	1035	1038	0	1540	3988
Tdrd9	TDRD9	58.9	823	1398	537	14	38	1030	73.7	1	1375	1375	100	1	1383	1383	0	1538	3981
Vcp	LOC119962764	96.7	779	806	27	0	0	797	98.9	1	806	806	100	1	806	806	0	1538	3982
Ints8	INTS8	76	757	996	237	2	2	872	87.6	1	995	995	100	1	995	995	0	1537	3980
Mdga2	MDGA2A	76.7	742	967	212	7	13	846	87.5	1	965	965	100	1	956	956	0	1537	3980
Cacna2d1	LOC119973412	71.9	766	1066	273	7	27	879	82.5	23	1078	1121	94.2	22	1070	1110	0	1536	3978
Zswim4	LOC119957056	70.5	764	1083	305	10	14	902	83.3	44	1116	1116	96.1	23	1101	1101	0	1536	3977
Nsd2	NSD2	56.7	799	1410	504	21	107	992	70.4	21	1418	1461	95.7	14	1328	1366	0	1536	3977
Grik1	LOC119969118	80.8	761	942	150	3	31	838	89	4	916	917	99.6	9	948	949	0	1536	3976
Jarid2	JARID2B	68.1	867	1274	348	18	59	983	77.2	1	1256	1265	99.3	1	1233	1234	0	1535	3974
Mybpc1	MYBPC1	63.6	759	1193	400	9	34	931	78	150	1318	1328	88	2	1184	1196	0	1534	3971
Phlpp1	LOC119965755	62.3	980	1572	407	22	185	1103	70.2	112	1544	1544	92.8	162	1687	1687	0	1533	3968
Alk	LOC119974762	58.2	845	1451	539	17	67	1006	69.3	1	1425	1473	96.7	195	1604	1621	0	1532	3967
Ipo8	IPO8	76.5	773	1010	231	2	6	879	87	1	1010	1042	96.9	1	1004	1010	0	1532	3966
Skic2	SKIV2L	63	792	1258	440	7	26	980	77.9	1	1247	1247	100	2	1244	1244	0	1530	3962
Lats1	LATS1	71.9	841	1170	273	18	56	943	80.6	13	1167	1167	99	1	1129	1129	0	1528	3957
Plch2	PLCH2A	55.2	903	1637	590	25	144	1078	65.9	43	1612	1631	96.3	186	1745	1759	0	1527	3953
Cacna2d4	CACNA2D4A	68.8	747	1085	327	4	11	893	82.3	23	1107	1114	97.4	33	1106	1116	0	1527	3954
Tanc1	LOC119961966	57.5	1083	1885	670	30	132	1299	68.9	31	1835	1835	98.4	42	1874	1874	0	1526	3952
Gse1	GSE1	52.1	1052	2020	812	43	156	1290	63.9	7	1971	1971	99.7	5	1923	1923	0	1525	3948
Adamts2	LOC119965245	63.8	736	1153	375	12	42	868	75.3	39	1156	1184	94.4	57	1202	1213	0	1524	3945
Iqsec1	IQSEC1B	71.7	894	1246	287	20	65	981	78.7	1	1224	1224	100	1	1203	1203	0	1522	3940
Muc5ac	LOC119970929	51.5	686	1332	619	9	27	922	69.2	1	1310	4690	27.9	7	1333	3459	0	1522	3941
Aco1	ACO1	83.5	741	887	146	0	0	814	91.8	5	891	894	99.2	1	887	889	0	1520	3935
Atp1a2	LOC119967972	79.7	784	984	95	3	105	838	85.2	1	880	933	94.3	30	1012	1020	0	1519	3933
Ankrd11	ANKRD11	49.3	1371	2783	1161	67	251	1725	62	1	2672	2672	100	1	2643	2643	0	1519	3932
Dis3l	DIS3L	72.5	759	1047	283	4	5	899	85.9	41	1084	1086	96.1	4	1048	1053	0	1518	3930
Fanci	FANCI	60.7	817	1347	503	10	27	1026	76.2	1	1341	1342	99.9	1	1326	1330	0	1517	3928
Togaram1	LOC119952464	50.5	936	1853	765	41	152	1254	67.7	73	1889	1890	96.1	95	1831	1836	0	1517	3927
Plcg2	PLCG2	62.9	773	1229	423	13	33	951	77.4	8	1219	1286	94.2	7	1219	1265	0	1517	3927
Dsp	LOC119972798	45.6	1206	2644	1175	19	263	1607	60.8	100	2518	2718	89	73	2678	2883	0	1516	3925
Inppl1	INPPL1A	64	849	1326	363	21	114	965	72.8	1	1284	1288	99.7	1	1254	1257	0	1516	3925
Pik3cd	PIK3CD	70.2	756	1077	285	6	36	894	83	1	1045	1046	99.9	1	1073	1074	0	1516	3925
Aox1	LOC119958476	56.9	760	1336	565	6	11	977	73.1	9	1342	1344	99.3	5	1331	1333	0	1516	3924
Mybpc3	LOC119971566	59.8	782	1307	444	10	81	964	73.8	1	1264	1264	100	9	1277	1278	0	1516	3926
Usp15	LOC119954635	76.1	761	1000	187	7	52	832	83.2	1	967	967	100	1	981	981	0	1514	3919
Prkd3	PRKD3	83	759	914	120	6	35	821	89.8	8	913	913	99.2	4	890	890	0	1513	3917
Nfasc	NFASCA	58.9	806	1369	521	12	42	980	71.6	8	1347	1349	99.3	111	1466	1466	0	1513	3916
Nrap	LOC119979706	51.1	888	1737	798	8	51	1133	65.2	1	1698	1703	99.7	1	1725	1729	0	1513	3917
Usp48	USP48	70.9	757	1067	278	7	32	876	82.1	1	1048	1048	100	1	1054	1054	0	1513	3918
Npepps	NPEPPS	82.6	723	875	152	0	0	804	91.9	59	933	933	93.8	46	920	920	0	1513	3917
Sgsm2	SGSM2	72.3	782	1082	255	11	45	887	82	25	1094	1094	97.8	2	1050	1050	0	1511	3912
Marchf6	45722	84.5	793	939	110	8	36	832	88.6	1	933	936	99.7	1	909	914	0	1511	3912
Fam193a	FAM193A	64.1	939	1466	474	26	53	1074	73.3	71	1504	1504	95.3	74	1518	1518	0	1509	3907
Arap2	ZMP_0000000660	49.6	862	1739	782	29	95	1139	65.5	1	1693	1695	99.9	1	1690	1703	0	1508	3903
Pygb	PYGB	86.2	726	842	116	0	0	800	95	1	842	843	99.9	1	842	843	0	1507	3902
Sec31a	SEC31A	63.7	831	1305	390	23	84	981	75.2	1	1265	1265	100	1	1261	1261	0	1507	3901
Actn2	LOC119974966	84.3	746	885	139	0	0	820	92.7	54	938	938	94.3	10	894	894	0	1506	3898
Casr	LOC119968937	75.5	772	1023	213	7	38	857	83.8	22	1011	1054	93.9	18	1035	1079	0	1506	3898
Pcsk5	LOC119970392	52	1011	1945	758	24	176	1189	61.1	10	1861	1861	99.5	16	1877	1877	0	1506	3900
Dlg1	LOC119976166	82.6	800	969	134	7	35	871	89.9	1	964	964	100	1	939	939	0	1505	3897
Hipk1	LOC119978400	69.1	853	1235	331	21	51	949	76.8	6	1214	1214	99.6	1	1210	1210	0	1505	3897
Rere	REREA	66.8	1042	1561	407	19	112	1121	71.8	25	1509	1525	97.4	34	1558	1569	0	1504	3895
Kcnh1	KCNH1A	81.9	777	949	142	6	30	828	87.2	1	924	965	95.8	3	946	989	0	1503	3890
Mtcl1	LOC119972276	51.6	1057	2048	794	37	197	1300	63.5	16	1944	1965	98.2	33	2002	2022	0	1503	3891
Atp11b	ATP11B	68	800	1176	334	9	42	950	80.8	15	1151	1157	98.3	1	1173	1175	0	1503	3892
Sik3	SIK3	64.5	880	1364	402	32	82	1013	74.3	22	1358	1358	98.5	61	1369	1369	0	1503	3890
Ndst1	NDST1B	80.3	709	883	168	3	6	791	89.6	1	878	878	100	1	882	882	0	1502	3888
Edc4	EDC4	62.2	879	1414	490	21	45	1074	76	9	1390	1392	99.3	5	1405	1408	0	1502	3889
Top3b	TOP3B	82.4	712	864	150	1	2	785	90.9	1	864	864	100	1	862	862	0	1501	3885
Ints7	INTS7	80.2	756	943	186	1	1	854	90.6	1	942	962	97.9	1	943	966	0	1501	3885
Card11	CARD11	69.2	797	1152	336	9	19	953	82.7	22	1167	1167	98.2	16	1154	1154	0	1501	3885
Xpot	XPOT	78.8	760	964	201	1	3	840	87.1	2	965	966	99.8	1	961	962	0	1499	3882
Brpf3	BRPF3B	66	807	1222	362	15	53	939	76.8	2	1188	1188	99.9	1	1204	1204	0	1498	3878
Tbc1d8b	TBC1D8B	69.5	787	1132	305	10	40	904	79.9	1	1113	1120	99.4	1	1111	1114	0	1498	3879
Cfap44	LOC119969120	49.3	866	1758	843	17	49	1205	68.5	85	1807	1810	95.2	89	1832	1843	0	1498	3879
Setx	LOC119955456	39.1	1078	2755	1294	63	383	1476	53.6	1172	3785	3989	65.5	1	2513	2701	0	1497	3875
Uba6	UBA6	70.1	717	1023	304	1	2	872	85.2	1	1023	1023	100	32	1052	1053	0	1497	3876
Map4k3	LOC119970060	80	752	940	143	7	45	814	86.6	9	912	912	99.1	5	935	935	0	1496	3872
Copg1	LOC119973751	86	752	874	122	0	0	816	93.4	1	874	874	100	1	874	874	0	1496	3874
Ulk2	ULK2	74.7	793	1061	222	8	46	880	82.9	1	1054	1072	98.3	1	1022	1051	0	1496	3874
Pcdh19	PCDH19	67.8	781	1152	307	9	64	920	79.9	12	1111	1111	99	6	1145	1145	0	1496	3873
Apc2	APC2	42.4	1102	2599	1104	67	393	1481	57	20	2544	2556	98.8	33	2312	2317	0	1496	3874
Fam120a	LOC119973996	67.7	801	1184	246	18	137	899	75.9	1	1119	1119	100	1	1112	1112	0	1494	3867
Efl1	EFL1	67.8	774	1142	342	10	26	923	80.8	4	1137	1137	99.7	4	1127	1127	0	1494	3868
Psmd2	PSMD2	91.1	777	853	76	0	0	810	95	50	902	902	94.6	56	908	908	0	1494	3867
Met	MET	54.5	750	1375	609	11	16	983	71.5	21	1392	1392	98.6	18	1379	1379	0	1494	3869
Unc5c	LOC119963518	75.9	714	941	221	2	6	809	86	4	941	944	99.4	10	947	950	0	1493	3866
Pcdh1	LOC119965495	63.9	775	1213	398	9	40	937	77.2	20	1218	1218	98.4	52	1238	1238	0	1490	3858
Sgsm1	SGSM1A	60.5	828	1368	260	10	280	912	66.7	1	1308	1308	100	1	1148	1148	0	1489	3856
Ppfia4	LOC119978229	72.4	853	1178	248	16	77	968	82.2	6	1177	1177	99.6	81	1187	1187	0	1489	3856
Atp2c1	ATP2C1	84	767	913	141	2	5	850	93.1	11	919	919	98.9	41	952	952	0	1489	3854
Egfr	EGFRA	62.9	758	1206	427	10	21	922	76.5	13	1212	1221	98.3	13	1203	1210	0	1489	3856
Muc5b	LOC119970928	47.8	661	1382	695	9	26	909	65.8	32	1408	8080	17	76	1436	4800	0	1489	3854
Opa1	OPA1	77.2	764	990	222	4	4	881	89	4	992	992	99.7	114	1100	1100	0	1488	3852
Ddx60	LOC119963277	47.8	832	1742	841	25	69	1143	65.6	82	1793	1795	95.4	8	1710	1710	0	1488	3853
Camsap2	CAMSAP2A	58.4	890	1523	545	26	88	1094	71.8	2	1478	1478	99.9	1	1481	1481	0	1488	3851
Trpc5	LOC119952024	77.8	773	994	200	3	21	842	84.7	1	992	992	100	1	975	975	0	1487	3849
Ndst4	NDST3	79	689	872	182	1	1	789	90.5	1	872	874	99.8	1	871	872	0	1487	3850
Myh7b	LOC119969176	77.9	1405	1803	384	4	14	1524	84.5	1	1790	1882	95.1	45	1846	1947	0	1486	3848
Pkn2	ZGC_153916	79	773	978	186	9	19	858	87.7	33	1000	1000	96.8	15	983	983	0	1484	3843
Zmiz1	ZMIZ1A	77.2	856	1109	202	14	51	908	81.9	4	1098	1098	99.7	1	1072	1072	0	1483	3840
Ambra1	LOC119971629	65.4	843	1289	341	21	105	955	74.1	1	1263	1386	91.1	1	1210	1300	0	1483	3839
C3	LOC119957047	47.5	792	1667	844	21	31	1123	67.4	10	1657	1659	99.3	7	1661	1663	0	1481	3834
Tbck	TBCK	80.4	718	893	173	1	2	801	89.7	1	891	891	100	1	893	893	0	1481	3835
Dagla	LOC119971726	73.6	775	1053	245	10	33	876	83.2	1	1030	1031	99.9	1	1043	1044	0	1481	3835
Pld1	LOC119976532	69.2	742	1072	316	8	14	867	80.9	13	1079	1079	98.9	12	1074	1074	0	1479	3828
Ints4	INTS4	77.5	753	972	211	2	8	856	88.1	1	972	972	100	1	964	964	0	1479	3828
Ddx46	DDX46	88	782	889	102	3	5	829	93.3	153	1039	1039	85.4	147	1032	1032	0	1479	3830
Sall1	SALL1A	69	918	1331	381	14	32	1050	78.9	31	1338	1339	97.7	1	1322	1323	0	1479	3830
Vps53	VPS53	91.2	758	831	71	1	2	793	95.4	5	833	833	99.5	2	832	832	0	1477	3824
Btbd7	BTBD7	70.1	798	1139	302	16	39	912	80.1	1	1109	1109	100	1	1130	1130	0	1477	3824
Slc8a3	SLC8A3	80.6	748	928	173	4	7	830	89.4	1	921	921	100	1	928	928	0	1477	3824
Ulk4	ULK4	60.2	771	1281	489	5	21	990	77.3	1	1267	1269	99.8	1	1274	1276	0	1477	3825
Snd1	SND1	82.2	745	906	154	6	7	818	90.3	9	909	909	99.1	7	910	910	0	1476	3822
Aldh1l2	LOC119973215	79	719	910	189	2	2	812	89.2	1	908	946	96	1	910	923	0	1475	3819
Sbno2	LOC119953753	65.2	798	1223	375	15	50	939	76.8	39	1234	1319	90.7	27	1226	1349	0	1475	3819
Ercc6	ERCC6	58.9	871	1480	533	24	76	1035	69.9	54	1510	1511	96.4	54	1480	1481	0	1475	3819
Npc1l1	NPC1L1	59.3	756	1274	503	9	15	947	74.3	53	1324	1395	91.2	24	1284	1333	0	1475	3819
Grm4	LOC119978492	78.9	722	915	189	3	4	797	87.1	1	914	914	100	1	912	912	0	1474	3817
Ror1	ROR1	79.1	735	929	180	9	14	820	88.3	20	939	939	98	14	937	937	0	1474	3817
Vps35	VPS35	93.8	747	796	49	0	0	779	97.9	1	796	796	100	1	796	796	0	1474	3816
Smg6	SMG6	67.8	781	1152	336	11	35	926	80.4	13	1148	1148	99	286	1418	1418	0	1473	3814
Nlgn1	NLGN1	85.3	736	863	118	5	9	785	91	7	864	864	99.3	5	863	863	0	1472	3812
Abca5	ABCA5	48.8	815	1669	804	19	50	1137	68.1	7	1662	1665	99.5	6	1637	1642	0	1472	3812
Bms1	BMS1	61.8	830	1342	380	16	132	987	73.5	1	1242	1242	100	1	1310	1310	0	1472	3811
Gria2	GRIA2B	81.3	736	905	120	3	49	801	88.5	1	905	932	97.1	1	856	901	0	1472	3811
Taok1	TAOK1A	87.7	879	1002	122	1	1	905	90.3	1	1002	1002	100	1	1001	1001	0	1471	3809
Dlgap2	DLGAP2A	72.8	785	1078	215	11	78	872	80.9	73	1112	1112	93.5	23	1060	1060	0	1471	3809
Abl2	ABL2	70.6	799	1132	276	17	57	897	79.2	42	1139	1139	96.4	74	1182	1182	0	1470	3806
Zmym3	LOC119952453	67.2	747	1111	332	10	32	869	78.2	352	1450	1455	75.5	321	1411	1413	0	1468	3800
Atp6v0a1	LOC119954424	84.5	736	871	109	2	26	792	90.9	1	846	846	100	1	870	870	0	1468	3800
Abl1	ABL1	69.3	819	1182	295	23	68	935	79.1	1	1154	1154	100	1	1142	1142	0	1467	3797
Exoc1	EXOC1	83.2	772	928	122	5	34	830	89.4	1	899	899	100	1	923	923	0	1467	3799
Copg2	COPG2	85.2	734	861	126	1	1	805	93.5	12	872	872	98.7	49	908	908	0	1466	3794
Cul3	CUL3B	98	753	768	14	1	1	760	99	1	767	767	100	1	768	768	0	1466	3796
Hk1	HK1	78.1	715	916	178	1	23	821	89.6	20	912	916	97.5	76	991	997	0	1466	3794
Med24	MED24	74.1	748	1009	233	7	28	861	85.3	1	984	984	100	1	1006	1006	0	1466	3794
Hk2	HK2	79.7	731	917	186	0	0	820	89.4	1	917	917	100	1	917	917	0	1466	3794
Cilp	LOC119974800	62.5	699	1119	419	1	1	850	76	82	1200	1220	91.7	47	1164	1250	0	1462	3785
Rc3h2	RC3H2	67.2	814	1212	307	26	91	937	77.3	1	1148	1152	99.7	1	1185	1187	0	1462	3784
Dis3	DIS3	76.4	727	952	209	4	16	837	87.9	1	950	971	97.8	1	938	958	0	1461	3783
Snx14	SNX14	74.2	737	993	198	2	58	837	84.3	4	990	991	99.6	5	945	946	0	1460	3780
Tut4	LOC119964572	56.3	839	1490	496	30	155	1022	68.6	200	1638	1665	86.4	252	1637	1660	0	1460	3780
Mast3	LOC119953077	62.8	850	1353	368	19	135	979	72.4	28	1344	1572	83.8	54	1307	1336	0	1459	3778
Mthfd1	MTHFD1B	78.2	730	933	202	1	1	821	88	39	971	971	96.1	4	935	935	0	1459	3778
Mcc	LOC119970453	83.1	858	1032	141	5	33	917	88.9	2	1031	1031	99.9	3	1003	1003	0	1459	3776
Tshz3	TSHZ3B	76.1	819	1076	248	6	9	905	84.1	59	1131	1131	94.9	134	1203	1203	0	1459	3776
Frmd4a	FRMD4A	77.7	812	1045	217	9	16	885	84.7	1	1038	1065	97.5	1	1036	1061	0	1458	3774
Zeb2	ZEB2B	73.7	839	1139	268	10	32	935	82.1	35	1168	1246	91	25	1136	1215	0	1458	3775
Rabgap1l	RABGAP1L	73.8	785	1063	254	8	24	894	84.1	1	1051	1051	100	1	1051	1051	0	1458	3775
Clstn1	CLSTN1	74.9	735	981	237	4	9	853	87	5	980	980	99.6	3	979	979	0	1457	3773
Vps39	VPS39	81.1	714	880	154	2	12	801	91	1	868	876	99.1	1	880	886	0	1457	3773
Stt3b	STT3B	94.5	719	761	42	0	0	745	97.9	13	773	778	97.8	59	819	823	0	1457	3771
Prtg	LOC119974954	65.7	758	1154	369	11	27	897	77.7	14	1154	1205	94.7	13	1152	1191	0	1456	3769
Ube3a	UBE3A	85.1	741	871	118	4	12	812	93.2	133	1001	1001	86.8	10	870	870	0	1456	3768
Pcdh10	PCDH10A	73.2	756	1033	223	13	54	873	84.5	1	981	987	99.4	4	1034	1057	0	1456	3770
Ibtk	IBTK	58.3	795	1364	493	25	76	1004	73.6	1	1311	1311	100	10	1350	1352	0	1455	3767
Shank3	SHANK3A	59.2	979	1655	519	38	157	1155	69.8	55	1657	1662	96.5	72	1621	1805	0	1454	3765
Man2a1	MAN2A1	61.7	713	1155	429	9	13	903	78.2	1	1150	1151	99.9	1	1147	1150	0	1454	3764
Itga9	ITGA9	68.6	699	1019	316	3	4	840	82.4	16	1031	1031	98.5	19	1036	1036	0	1453	3762
Sec23a	SEC23A	92.1	704	764	60	0	0	736	96.3	1	764	765	99.9	1	764	765	0	1453	3762
Cul5	LOC119977856	92.5	749	810	23	2	38	765	94.4	18	827	827	97.9	9	780	780	0	1452	3760
Ly75	LY75	42.6	742	1741	943	32	56	1042	59.9	26	1752	1752	98.6	25	1723	1723	0	1452	3760
Atp10b	ATP10B	56.5	774	1370	528	14	68	991	72.3	5	1334	1387	95.9	7	1348	1474	0	1452	3759
Vwde	VWDEL	48.6	799	1645	696	25	150	1039	63.2	14	1647	1909	85.6	11	1516	1773	0	1452	3760
Rab3gap1	RAB3GAP1	74	747	1010	241	10	22	853	84.5	1	1010	1010	100	1	988	988	0	1450	3754
Mecom	MECOM	71.2	889	1249	344	7	16	1027	82.2	1	1240	1240	100	1	1242	1242	0	1449	3750
Zfp532	ZNF532	60.1	813	1352	478	18	61	986	72.9	1	1341	1341	100	3	1304	1304	0	1449	3750
Abtb2	ABTB2B	72.3	743	1028	275	4	10	860	83.7	1	1022	1022	100	1	1024	1024	0	1449	3750
Vps54	VPS54	74.9	736	983	240	5	7	868	88.3	1	982	982	100	1	977	977	0	1447	3745
Gart	GART	71.4	723	1012	286	2	3	853	84.3	1	1011	1013	99.8	1	1010	1010	0	1446	3743
Sema6a	SEMA6A	70.4	746	1059	210	15	103	848	80.1	1	967	967	100	1	1048	1048	0	1446	3744
Ksr2	KSR2	77.8	763	981	177	9	41	832	84.8	1	971	979	99.2	1	950	951	0	1445	3741
Epha8	EPHA8	70.7	690	976	266	3	20	808	82.8	43	999	999	95.8	30	1004	1004	0	1444	3739
Plekhh1	PLEKHH1	57.3	796	1389	505	17	88	983	70.8	14	1394	1435	96.2	13	1321	1356	0	1444	3738
Bmpr2	BMPR2B	73.4	757	1031	251	12	23	852	82.6	21	1045	1045	98.1	25	1038	1038	0	1444	3738
Asap2	ASAP2A	72.9	766	1051	215	13	70	843	80.2	1	1029	1029	100	1	1003	1003	0	1444	3737
Vps35l	VPS35L	76.7	749	977	190	7	38	837	85.7	1	973	973	100	29	971	971	0	1443	3736
Kdr	KDR	57.2	767	1340	530	19	43	964	71.9	27	1349	1349	98.1	32	1345	1345	0	1443	3735
Arhgef10	ARHGEF10	57.6	819	1422	487	30	116	1023	71.9	25	1391	1391	98.3	108	1468	1468	0	1442	3733
Clec16a	CLEC16A	73.2	769	1050	254	7	27	856	81.5	1	1044	1070	97.6	1	1029	1052	0	1441	3731
Tnks	TNKSA	88	1049	1192	118	2	25	1090	91.4	36	1227	1228	97.1	153	1319	1320	0	1441	3729
Pum1	LOC119965281	79.1	976	1234	210	15	48	1037	84	35	1261	1261	97.3	1	1193	1193	0	1440	3727
Bcas3	BCAS3	76.9	711	925	163	6	51	798	86.3	1	910	958	95	5	893	1038	0	1440	3727
Clcn6	CLCN6	83.7	713	852	135	2	4	786	92.3	15	862	862	98.4	19	870	870	0	1440	3727
Prkd1	PRKD1	81	724	894	153	6	17	786	87.9	6	885	885	99.4	28	918	918	0	1440	3727
Daam2	DAAM2	72.2	812	1124	265	6	47	919	81.8	1	1086	1086	100	1	1115	1115	0	1439	3724
Rapgef1	LOC119955682	66.5	851	1279	329	21	99	945	73.9	7	1227	1227	99.5	20	1257	1257	0	1438	3723
Naa15	NAA15A	84	727	865	138	0	0	804	92.9	1	865	865	100	1	865	865	0	1438	3723
Rad50	RAD50	68.5	897	1310	413	0	0	1039	79.3	1	1310	1311	99.9	1	1310	1312	0	1437	3721
Lrpprc	LRPPRC	58.8	833	1416	547	11	36	1045	73.8	1	1410	1420	99.3	1	1386	1392	0	1436	3718
Pitrm1	PITRM1	67.8	690	1017	324	1	3	840	82.6	17	1033	1035	98.3	21	1034	1036	0	1436	3718
Rbl2	RBL2	67.3	748	1112	342	13	22	894	80.4	8	1107	1108	99.3	33	1134	1135	0	1436	3718
Tecpr1	TECPR1A	66.9	775	1159	364	8	20	912	78.7	23	1175	1224	94.2	1	1145	1166	0	1435	3715
Llgl1	LLGL1	68.6	717	1045	304	10	24	851	81.4	1	1031	1034	99.7	1	1035	1062	0	1435	3715
Nedd4l	NEDD4L	79.8	718	900	150	10	32	779	86.6	99	971	971	89.9	367	1261	1261	0	1435	3715
Asap1	LOC119972781	72	850	1180	219	9	111	932	79	62	1224	1224	95	138	1223	1223	0	1434	3711
Grm7	LOC119973148	80.5	696	865	166	3	3	773	89.4	28	889	905	95.2	35	899	924	0	1434	3711
Dhx16	LOC119976019	73.5	773	1051	253	6	25	890	84.7	4	1037	1037	99.7	7	1049	1049	0	1434	3711
Trpm2	TRPM2	50	765	1529	683	15	81	1023	66.9	41	1540	1540	97.4	30	1506	1506	0	1434	3712
Cntn4	LOC119973115	67.9	699	1029	323	5	7	836	81.2	1	1025	1026	99.9	1	1026	1026	0	1433	3710
Tbc1d8	LOC119977071	64.2	744	1158	364	12	50	892	77	1	1122	1127	99.6	1	1144	1160	0	1433	3709
Cspg4	LOC119956875	36.5	859	2354	1407	30	88	1331	56.5	29	2347	2347	98.8	27	2327	2327	0	1433	3710
Ireb2	IREB2	73	702	961	256	3	3	819	85.2	7	967	967	99.4	6	963	963	0	1432	3707
Atp12a	LOC119954046	73	717	982	264	1	1	845	86	30	1011	1011	97.1	55	1035	1035	0	1431	3703
Zfyve9	LOC119964578	57.4	835	1455	511	26	109	987	67.8	24	1450	1450	98.4	58	1431	1431	0	1431	3704
Baz1a	BAZ1A	56.6	945	1670	574	26	151	1164	69.7	1	1637	1637	100	1	1552	1552	0	1430	3701
Ndst2	NDST2A	75.9	669	881	208	2	4	771	87.5	1	877	879	99.8	1	881	883	0	1430	3702
Thbs1	THBS1B	70.4	824	1170	330	8	16	981	83.8	11	1171	1171	99.1	9	1171	1171	0	1428	3696
Mcm3ap	LOC119958214	48.4	837	1729	801	26	91	1119	64.7	277	1956	1957	85.8	284	1970	1971	0	1426	3691
Fam135a	FAM135A	54.6	842	1541	599	25	100	1077	69.9	26	1500	1500	98.3	30	1536	1536	0	1426	3692
Tubgcp3	TUBGCP3	78.6	712	906	190	4	4	804	88.7	1	905	907	99.8	1	903	905	0	1425	3690
Zfpm2	ZFPM2A	62.5	728	1165	414	10	23	894	76.7	1	1156	1156	100	1	1151	1151	0	1424	3685
Gria3	LOC119952339	81.5	702	861	155	3	4	784	91.1	1	859	904	95	1	859	888	0	1424	3686
Hc	LOC119955595	44.1	736	1669	905	18	28	1084	64.9	23	1675	1696	97.5	27	1683	1684	0	1424	3687
Usp20	USP20	76.6	706	922	197	9	19	792	85.9	1	909	909	100	1	916	916	0	1422	3681
Sec24c	SEC24C	67.7	775	1145	313	15	57	877	76.6	10	1133	1133	99.2	13	1121	1121	0	1422	3680
Setd2	SETD2	54.4	876	1610	582	35	152	1058	65.7	1244	2811	2811	55.8	1052	2551	2551	0	1421	3679
Grm3	GRM3	78.7	678	862	182	2	2	777	90.1	2	863	986	87.4	1	860	879	0	1421	3679
Tubgcp5	TUBGCP5	70.9	729	1028	280	8	19	847	82.4	6	1031	1031	99.5	14	1024	1024	0	1421	3679
Slc4a5	SLC4A5A	65.8	752	1142	201	6	189	849	74.3	77	1069	1167	85.1	83	1184	1272	0	1421	3679
Hivep1	HIVEP1	40.3	1147	2846	1462	77	237	1562	54.9	16	2773	2773	99.5	15	2711	2711	0	1421	3678
Garnl3	GARNL3	72	746	1036	231	8	59	832	80.3	20	1042	1042	98.2	89	1078	1078	0	1420	3675
Rrm1	RRM1	87.5	693	792	97	1	2	747	94.3	1	790	790	100	1	792	792	0	1419	3672
Pdzrn3	PDZRN3B	70.8	762	1076	293	11	21	877	81.5	1	1068	1068	100	1	1063	1063	0	1418	3670
Farp1	FARP1	60.8	774	1272	246	11	252	879	69.1	13	1034	1034	98.8	9	1278	1278	0	1418	3670
Plcl1	PLCL1	68.2	707	1036	324	5	5	857	82.7	75	1106	1106	93.3	57	1091	1096	0	1418	3670
Tubgcp6	TUBGCP6	52.3	1041	1989	687	20	261	1276	64.2	9	1956	1956	99.6	1	1769	1769	0	1417	3667
Dpp9	DPP9	78.1	662	848	184	2	2	751	88.6	77	922	922	91.8	74	921	921	0	1417	3668
Flt4	FLT4	52.7	730	1384	608	18	46	958	69.2	1	1376	1396	98.6	1	1346	1363	0	1417	3668
Smg7	SMG7	66.9	802	1199	355	19	42	915	76.3	4	1178	1178	99.7	12	1192	1192	0	1416	3666
Sorcs2	SORCS2	63.4	697	1100	323	4	80	848	77.1	91	1184	1186	92.2	133	1158	1160	0	1415	3664
Hdac4	HDAC4	74.9	799	1067	253	11	15	882	82.7	28	1087	1087	97.5	42	1100	1100	0	1414	3660
Unc5b	UNC5B	74.8	684	915	215	5	16	782	85.5	36	940	942	96.1	34	942	945	0	1414	3660
Dhx37	DHX37	62.5	740	1184	392	8	52	910	76.9	1	1158	1160	99.8	1	1158	1161	0	1413	3657
Sardh	SARDH	73	675	925	216	3	34	777	84	26	946	946	97.4	25	919	919	0	1413	3658
Ccdc88a	LOC119972565	66.7	1281	1920	563	12	76	1447	75.4	1	1914	2007	95.4	1	1850	2016	0	1412	3654
Top3a	TOP3A	71.8	699	973	241	7	33	791	81.3	19	960	960	98.1	33	1003	1003	0	1410	3649
Gabbr2	GABBR2	79.2	721	910	175	4	14	785	86.3	39	942	942	96	39	940	940	0	1410	3651
Slc8a1	SLC8A1B	73.5	742	1010	190	8	78	830	82.2	35	1037	1037	96.7	32	970	970	0	1410	3649
Mkln1	MKLN1	90.6	666	735	64	1	5	702	95.5	1	730	730	100	1	735	735	0	1409	3646
Dgkz	DGKZA	58.5	788	1348	347	22	213	916	68	2	1347	1347	99.9	1	1137	1137	0	1409	3648
Pdpr	PDPR	77.3	663	858	194	1	1	760	88.6	34	891	891	96.3	22	878	878	0	1407	3642
Nrdc	LOC119964582	71.7	678	945	256	7	11	806	85.3	137	1075	1075	87.3	290	1229	1229	0	1406	3639
Nphp3	NPHP3	70.1	783	1117	309	9	25	913	81.7	1	1097	1310	83.7	1	1112	1325	0	1406	3640
Sh3bp4	LOC119960440	72	696	967	265	5	6	817	84.5	1	966	966	100	1	962	962	0	1405	3636
Grin1	LOC119955564	86.1	688	799	107	2	4	755	94.5	1	797	819	97.3	125	921	959	0	1405	3637
Trpc4	TRPC4B	81.4	733	900	138	7	29	794	88.2	1	900	996	90.4	1	871	974	0	1404	3635
Bltp3b	UHRF1BP1L	53.2	819	1539	619	25	101	1044	67.8	1	1520	1524	99.7	1	1457	1457	0	1403	3632
Grin3a	GRIN3A	65	729	1122	315	13	78	866	77.2	14	1058	1058	98.8	15	1135	1135	0	1403	3632
Trpc3	LOC119963356	83.6	722	864	119	3	23	786	91	57	920	931	92.8	63	903	910	0	1402	3630
Kcnh8	KCNH8	70.3	782	1112	310	12	20	895	80.5	1	1101	1101	100	1	1103	1103	0	1400	3625
Synj2	LOC119971925	60.5	730	1207	455	12	22	895	74.2	1	1195	1432	83.4	1	1197	1479	0	1399	3622
Stard13	STARD13B	65	736	1133	315	15	82	890	78.6	352	1427	1427	75.4	50	1157	1157	0	1398	3619
Ror2	ROR2	76.3	710	930	201	9	19	790	84.9	12	938	945	98.1	23	936	944	0	1398	3618
Vps11	VPS11	73.2	693	947	228	8	26	804	84.9	1	929	931	99.8	1	939	941	0	1397	3616
Nos2	NOS2B	58.3	667	1144	438	8	39	851	74.4	1	1123	1125	99.8	1	1126	1144	0	1396	3614
Npr2	LOC119962751	67.5	700	1037	322	6	15	827	79.7	23	1056	1056	97.9	22	1046	1047	0	1396	3613
Eml4	LOC119973985	77.6	686	884	179	5	19	773	87.4	23	895	918	95.1	20	895	999	0	1395	3611
Trps1	TRPS1	58.6	784	1337	471	28	82	925	69.2	1	1300	1300	100	5	1296	1296	0	1395	3612
Rfx7	RFX7A	59.5	891	1498	514	37	93	1069	71.4	20	1491	1491	98.7	29	1459	1459	0	1395	3612
Mtmr4	MTMR4	60.8	764	1256	408	26	84	884	70.4	1	1224	1224	100	1	1204	1204	0	1395	3612
Slc12a1	SLC12A1	67.4	777	1153	304	13	72	916	79.4	20	1112	1112	98.3	14	1154	1154	0	1395	3612
Pdgfra	PDGFRA	66	726	1100	358	9	16	877	79.7	1	1095	1095	100	1	1089	1089	0	1394	3609
Dlg2	DLG2	69.6	745	1071	173	10	153	835	78	3	967	967	99.8	4	1027	1027	0	1393	3606
Hephl1	LOC119977512	56.2	643	1145	492	4	10	847	74	10	1144	1144	99.2	15	1159	1159	0	1393	3605
Rbl1	RBL1	65.4	714	1092	328	12	50	869	79.6	15	1102	1102	98.7	18	1063	1063	0	1393	3605
Phlpp2	LOC119971252	64.5	847	1314	447	7	20	1004	76.4	59	1369	1400	93.6	28	1324	1355	0	1393	3606
Ptpro	PTPRO	57.8	705	1219	471	9	43	896	73.5	27	1225	1231	97.4	62	1257	1261	0	1392	3602
Adamts14	LOC119956043	67.1	641	955	303	5	11	757	79.3	13	963	1105	86.1	160	1107	1206	0	1391	3601
Pde11a	LOC119961865	80.3	709	883	132	5	42	774	87.7	3	843	888	94.7	2	884	1011	0	1390	3599
Exoc2	EXOC2	78.1	701	898	193	2	4	783	87.2	1	898	928	96.8	1	894	954	0	1390	3597
Bnc2	BNC2	73	759	1040	240	14	41	852	81.9	10	1027	1027	99.1	86	1106	1106	0	1390	3598
Large1	LARGE1	89.6	677	756	74	3	5	717	94.8	1	751	751	100	1	756	756	0	1389	3596
Sin3b	SIN3B	64.4	730	1133	334	9	69	884	78	95	1225	1225	92.3	54	1119	1119	0	1388	3592
Fancd2	FANCD2	53.3	734	1376	624	8	18	972	70.6	43	1409	1454	94	41	1407	1450	0	1387	3589
Xab2	XAB2	80.3	679	846	164	2	3	771	91.1	5	847	847	99.5	10	855	855	0	1387	3591
Cul1	LOC119966306	94.1	736	782	33	8	13	748	95.7	1	775	775	100	1	776	776	0	1387	3589
Capn15	CAPN15	60.5	779	1288	345	24	164	892	69.3	1	1216	1216	100	1	1196	1196	0	1385	3584
Gria1	GRIA1A	76.1	686	901	199	4	16	785	87.1	10	896	897	98.9	9	907	907	0	1385	3584
Ak9	AK9	42.8	851	1988	950	21	187	1207	60.7	43	1959	1968	97.4	2	1873	1879	0	1385	3585
Flt1	FLT1	57	723	1269	522	16	24	921	72.6	23	1278	1299	96.7	27	1284	1333	0	1384	3581
Rif1	RIF1	39.4	1083	2746	1220	63	443	1467	53.4	7	2634	2637	99.7	4	2424	2426	0	1384	3581
Plxna3	LOC119955904	76	679	894	213	1	2	778	87	11	904	904	98.9	981	1872	1872	0	1384	3583
Ap1g1	AP1G1	87.5	722	825	100	2	3	764	92.6	16	837	837	98.2	1	825	825	0	1384	3583
Tubgcp2	TUBGCP2	78.2	698	893	190	2	5	795	89	1	890	892	99.8	1	891	905	0	1383	3580
Nlgn3	NLGN3A	82.9	685	826	115	5	26	736	89.1	40	864	864	95.5	25	825	825	0	1382	3578
Sec23b	LOC119972310	88.5	679	767	87	1	1	723	94.3	1	766	766	100	1	767	767	0	1381	3574
Dhtkd1	DHTKD1	72.1	673	934	236	6	25	791	84.7	11	923	923	98.9	10	939	940	0	1381	3574
Mybpc2	MYBPC2A	62.2	681	1095	393	6	21	835	76.3	135	1213	1213	89	47	1136	1136	0	1381	3575
Topbp1	TOPBP1	52.2	792	1516	597	26	127	1004	66.2	23	1498	1522	97	82	1510	1541	0	1381	3575
Arhgap39	ARHGAP39	71	788	1110	261	17	61	890	80.2	54	1128	1128	95.3	26	1109	1109	0	1381	3575
Smurf2	SMURF2	91.8	704	767	44	2	19	720	93.9	1	767	767	100	1	748	748	0	1380	3573
Slc12a3	SLC12A3	78	678	869	182	2	9	760	87.5	1	860	860	100	141	1009	1009	0	1379	3569
Sulf1	LOC119972600	64.8	709	1094	342	15	43	847	77.4	1	1083	1145	94.6	1	1062	1121	0	1378	3566
Dgki	DGKI	70.8	680	960	229	6	51	785	81.8	2	916	916	99.9	159	1112	1112	0	1378	3566
Mcm2	MCM2	79.4	719	906	164	7	23	781	86.2	1	885	885	100	1	904	904	0	1377	3563
Abcc12	LOC119970881	53.8	734	1364	578	13	52	981	71.9	135	1459	1466	90.4	11	1361	1366	0	1377	3565
Msh2	MSH2	75.3	701	931	226	3	4	818	87.9	1	929	934	99.5	1	929	935	0	1376	3561
Smc4	SMC4	68.7	876	1276	392	3	8	1014	79.5	17	1291	1298	98.2	17	1285	1286	0	1376	3561
Cul4b	CUL4B	88.7	711	802	63	3	28	748	93.3	69	842	842	91.9	169	970	970	0	1376	3561
Llgl2	LLGL2	66.6	696	1045	312	6	37	820	78.5	1	1020	1042	97.9	1	1033	1051	0	1376	3562
Dot1l	DOT1L	51.4	905	1762	616	30	241	1097	62.3	98	1671	1671	94.2	28	1736	1736	0	1374	3557
Copb2	COPB2	85.4	798	934	107	4	29	847	90.7	1	934	934	100	1	905	905	0	1373	3553
Gucy2f	LOC119951674	64.9	683	1053	362	3	8	833	79.1	56	1104	1112	94.3	53	1101	1108	0	1373	3554
Pygl	PYGL	79	660	835	174	1	1	753	90.2	1	834	842	99	1	835	850	0	1373	3554
Kif16b	KIF16BA	67.7	804	1187	345	8	38	934	78.7	17	1197	1349	87.5	51	1205	1908	0	1372	3552
Dnaaf9	C3H20ORF194	58.2	669	1150	476	4	5	856	74.4	31	1177	1178	97.4	27	1174	1179	0	1372	3551
Naa25	NAA25	69.8	692	991	280	2	19	824	83.1	1	991	991	100	1	972	972	0	1371	3549
Oga	OGA	77.5	685	884	176	5	23	766	86.7	81	962	962	91.7	92	954	954	0	1371	3548
Cpsf2	CPSF2	87	684	786	97	2	5	735	93.5	1	785	785	100	1	782	782	0	1370	3546
Agap1	AGAP1	85.5	707	827	87	3	33	753	91.1	506	1332	1347	61.4	55	848	857	0	1370	3546
Tnc	TNC	49	1259	2570	814	19	497	1567	61	23	2585	2596	98.7	23	2102	2110	0	1368	3542
Cplane1	CPLANE1	35.1	1008	2868	1509	69	351	1461	50.9	1	2729	2959	92.2	1	2656	3240	0	1368	3540
Hfm1	HFM1	51.1	776	1518	655	22	87	1009	66.5	6	1482	1482	99.7	5	1476	1476	0	1367	3538
Tle4	LOC119970380	92.1	718	780	37	5	25	740	94.9	1	768	768	100	8	774	774	0	1367	3538
Smg8	SMG8	73.2	701	957	192	12	64	792	82.8	17	913	913	98.2	39	991	991	0	1365	3533
Mprip	LOC119979096	41.8	1057	2526	1266	51	203	1458	57.7	1	2430	2430	100	1	2419	2423	0	1365	3532
Kif5b	LOC119966490	83.3	800	960	152	4	8	856	89.2	1	952	992	96	1	960	963	0	1365	3532
Osbpl6	OSBPL6	71.5	692	968	174	5	102	785	81.1	1	867	867	100	1	967	967	0	1364	3530
Smc1a	LOC119955913	70.8	872	1232	148	2	212	932	75.6	1	1020	1020	100	1	1232	1233	0	1364	3531
Man2c1	MAN2C1	62.2	670	1077	353	7	54	807	74.9	2	1029	1030	99.8	29	1100	1106	0	1364	3530
Hmgcr	HMGCRA	78.9	705	893	170	6	18	772	86.5	1	881	881	100	11	897	897	0	1364	3531
Ano3	ANO3	69.1	684	990	277	8	29	803	81.1	36	1020	1020	96.6	16	981	981	0	1364	3531
Dpp8	LOC119974227	71.2	627	881	253	1	1	755	85.7	1	880	880	100	10	890	892	0	1363	3529
Zfc3h1	LOC119954853	56.7	893	1576	622	27	61	1099	69.7	67	1613	1659	93.2	104	1647	1995	0	1363	3527
Hira	LOC119963680	72.6	739	1018	272	5	7	854	83.9	1	1014	1014	100	1	1015	1015	0	1362	3524
Usp19	USP19	52.8	802	1519	515	28	202	983	64.7	17	1514	1515	98.9	18	1355	1361	0	1362	3526
Prkce	PRKCEA	87.6	665	759	68	3	26	701	92.4	1	758	761	99.6	1	734	737	0	1360	3521
Med16	MED16	79.5	658	828	167	3	3	746	90.1	1	827	829	99.8	2	827	829	0	1360	3520
Exoc6b	EXOC6B	84.6	686	811	122	2	3	747	92.1	1	811	812	99.9	6	813	814	0	1360	3520
Clcn4	CLCN4	90.1	673	747	74	0	0	707	94.6	22	768	768	97.3	1	747	747	0	1360	3520
Nsmaf	NSMAF	72.6	661	910	239	3	10	775	85.2	16	917	917	98.4	49	956	956	0	1358	3514
Ubc	UBB	98.9	703	711	8	0	0	708	99.6	1	711	761	93.4	1	711	734	0	1358	3514
Clcn5	CLCN5B	81.8	659	806	145	2	2	738	91.6	7	812	812	99.3	48	851	851	0	1358	3514
Kdm4a	LOC119964465	64.6	698	1080	348	11	34	822	76.1	1	1062	1062	100	1	1064	1064	0	1358	3514
Stt3a	STT3A	95.6	674	705	31	0	0	694	98.4	1	705	705	100	1	705	705	0	1357	3512
Trhde	LOC119954896	65.9	668	1013	316	3	29	810	80	25	1008	1010	97.4	52	1064	1066	0	1357	3513
Dmgdh	DMGDH	76	640	842	199	2	3	739	87.8	32	873	873	96.4	21	859	869	0	1357	3511
Map4k5	MAP4K5	76.4	682	893	159	6	52	761	85.2	1	887	887	100	1	847	847	0	1356	3509
Scaper	SCAPER	61.6	903	1467	477	13	87	1028	70.1	79	1531	1534	94.7	3	1396	1398	0	1356	3510
Prdm11	PRDM11	57.7	723	1253	415	16	115	906	72.3	10	1232	1237	98.9	31	1198	1198	0	1356	3509
Arap1	LOC119977259	50.3	766	1522	640	25	116	995	65.4	5	1485	1485	99.7	6	1452	1452	0	1355	3508
Map3k1	MAP3K1	55.3	820	1483	322	19	341	926	62.4	48	1227	1228	96.1	47	1491	1493	0	1353	3501
Abcc10	ABCC10	48.6	777	1599	681	18	141	1027	64.2	1	1540	1540	100	1	1517	1526	0	1353	3501
Samd9l	LOC119966119	46	764	1662	790	26	108	1066	64.1	22	1660	1663	98.6	1	1577	1579	0	1352	3499
Fig4	FIG4A	76.1	694	912	212	5	6	794	87.1	1	911	911	100	1	907	907	0	1352	3500
Vps41	VPS41	78.4	646	824	174	1	4	744	90.3	43	862	863	95	27	850	853	0	1350	3495
Fstl5	LOC119963175	76.3	643	843	198	2	2	738	87.5	18	858	858	98	5	847	847	0	1350	3495
Kdm4c	LOC119970159	63.1	695	1102	341	11	66	824	74.8	48	1130	1130	95.8	17	1071	1071	0	1350	3495
Arhgef10l	LOC119979404	61.7	719	1166	416	14	31	885	75.9	218	1358	1358	84	121	1280	1280	0	1349	3491
Myo1h	MYO1HA	64.7	662	1023	360	1	1	825	80.6	16	1038	1039	98.5	1	1022	1022	0	1348	3490
Gli2	GLI2A	54.6	933	1708	601	37	174	1114	65.2	1	1661	1661	100	1	1581	1581	0	1348	3488
Pcdh18	PCDH18A	63.7	710	1115	373	12	32	875	78.5	27	1119	1119	97.7	31	1135	1135	0	1348	3490
Ap3b2	LOC119956816	77	842	1094	198	7	54	917	83.8	75	1144	1144	93.5	38	1101	1101	0	1347	3485
Tnr	TNR	59.9	780	1303	512	6	11	986	75.7	13	1308	1333	97.2	22	1320	1358	0	1347	3487
Tecpr2	TECPR2	53.5	801	1496	574	29	121	981	65.6	17	1472	1472	98.9	9	1423	1423	0	1346	3484
Cdon	CDON	56.6	718	1268	506	18	44	891	70.3	32	1288	1304	96.4	1	1235	1250	0	1345	3481
Kdm1a	KDM1A	87.3	733	840	77	5	30	755	89.9	18	831	831	98	42	877	877	0	1344	3478
Lonp1	LONP1	82.1	692	843	145	3	6	763	90.5	126	964	966	86.9	97	937	949	0	1344	3479
Wdr47	LOC119964802	77.9	732	940	187	7	21	811	86.3	12	942	944	98.6	51	978	979	0	1343	3476
Itga8	ITGA8	63.1	660	1046	365	4	21	813	77.7	19	1043	1051	97.5	26	1071	1079	0	1341	3470
Gphn	LOC119957355	81.1	746	920	74	6	100	773	84	1	901	901	100	1	839	839	0	1340	3467
Ehbp1	EHBP1	66.3	866	1306	354	29	86	1003	76.8	1	1269	1269	100	1	1257	1257	0	1339	3466
Itga11	ITGA11A	56.8	678	1193	479	8	36	891	74.7	1	1170	1184	98.8	1	1180	1188	0	1339	3465
Tll2	LOC119956245	70.3	612	871	155	1	104	697	80	69	835	835	91.9	142	1012	1012	0	1339	3466
Trpc1	TRPC1	84.8	676	797	100	2	21	730	91.6	2	797	797	99.9	17	793	793	0	1338	3462
Dhx36	DHX36	71.5	687	961	236	7	38	800	83.2	33	964	966	96.5	45	996	1001	0	1338	3464
Ganab	LOC119958935	64.2	614	957	335	1	8	774	80.9	10	966	966	99.1	18	966	966	0	1337	3460
Lztr1	LZTR1	79.8	678	850	104	5	68	726	85.4	4	815	815	99.6	18	837	837	0	1335	3455
Mcm4	MCM4	81.3	702	863	160	1	1	772	89.5	1	863	863	100	1	862	862	0	1335	3455
Dse	DSE	67.9	655	965	294	3	16	775	80.3	1	956	956	100	1	958	958	0	1335	3454
Ros1	ROS1	36.2	833	2299	1365	45	101	1217	52.9	24	2280	2503	90.2	26	2265	2341	0	1335	3456
Syngap1	LOC119976187	66.9	758	1133	260	19	115	873	77.1	1	1024	1350	75.9	174	1300	1407	0	1334	3453
Elapor2	ELAPOR2B	68.6	667	973	303	2	3	778	80	53	1023	1023	94.9	57	1028	1028	0	1333	3451
Ppp4r3a	SMEK1	90.1	690	766	47	3	29	717	93.6	1	744	832	89.4	1	759	842	0	1333	3450
Slit3	LOC119965073	78	1166	1494	324	4	4	1289	86.3	25	1517	1518	98.4	33	1523	1523	0	1333	3449
Zmynd8	ZMYND8	68.8	792	1151	294	19	65	876	76.1	5	1123	1188	94.2	16	1133	1266	0	1333	3451
Mcm6	LOC119962072	82.4	681	826	133	6	12	752	91	1	819	819	100	1	821	821	0	1331	3445
Strip1	STRIP1	86	681	792	110	1	1	739	93.3	49	840	840	94.3	47	837	837	0	1330	3441
Ube2o	LOC119953524	61.3	751	1226	385	15	90	896	73.1	60	1266	1266	95.3	134	1288	1288	0	1329	3440
Tnrc6b	TNRC6B	50.8	956	1883	661	59	266	1147	60.9	101	1863	1863	94.6	74	1810	1810	0	1328	3436
Ddr2	DDR2A	77.6	660	851	172	8	19	733	86.1	20	866	867	97.7	29	864	864	0	1327	3434
Ptk7	LOC119966981	63.2	659	1042	368	8	15	792	76	33	1060	1061	96.9	47	1087	1088	0	1327	3434
Lonp2	LOC119971298	81.7	699	856	143	6	14	772	90.2	2	849	849	99.9	3	852	852	0	1327	3435
Eif4g1	EIF4G1A	46.3	939	2027	596	42	492	1123	55.4	1	1966	1970	99.8	1	1596	1601	0	1326	3432
Emc1	EMC1	67.7	673	994	288	5	33	802	80.7	3	964	964	99.8	5	997	997	0	1326	3431
Sec24a	SEC24A	64	708	1106	345	18	53	850	76.9	24	1120	1120	97.9	29	1090	1090	0	1326	3431
Rpgrip1l	RPGRIP1L	58.8	748	1273	495	11	30	940	73.8	13	1265	1265	99.1	1	1263	1268	0	1326	3433
Trpc7	LOC119965276	80.7	687	851	108	2	56	736	86.5	58	907	907	93.7	100	895	906	0	1325	3429
Tle1	LOC119970378	84.4	696	825	76	5	53	727	88.1	1	775	775	100	1	822	822	0	1325	3428
Iars2	IARS2	65.4	630	963	332	1	1	759	78.8	31	992	995	96.7	50	1012	1012	0	1324	3426
Cul2	CUL2	87.1	679	780	66	3	35	715	91.7	1	780	780	100	1	745	745	0	1324	3426
Ppp4r3b	LOC119972560	83.8	696	831	125	4	10	751	90.4	1	824	824	100	1	828	828	0	1323	3424
Atp13a4	LOC119976236	56.6	674	1191	486	10	31	875	73.5	1	1177	1226	96	1	1174	1193	0	1323	3425
Clstn2	CLSTN2A	71.3	623	874	236	4	15	733	83.9	38	904	956	90.7	77	942	1006	0	1322	3422
Adamts15	LOC119953979	66.4	628	946	296	12	22	747	79	18	951	951	98.2	15	950	950	0	1322	3421
Mapkbp1	MAPKBP1	50.7	889	1755	596	37	270	1095	62.4	1	1733	1743	99.4	2	1508	1509	0	1322	3421
Nek10	NEK10	62	755	1218	370	10	93	901	74	1	1217	1217	100	1	1126	1126	0	1322	3422
Ap3b1	AP3B1A	71.4	803	1124	261	9	60	908	80.8	1	1071	1072	99.9	1	1117	1118	0	1322	3422
Hid1	LOC119952914	83.6	661	791	105	4	25	718	90.8	11	801	801	98.8	23	788	788	0	1321	3419
Kat2a	KAT2A	84.5	650	769	112	4	7	714	92.8	44	810	810	94.7	67	830	830	0	1321	3418
Tns1	TNS1B	50	903	1807	609	46	295	1080	59.8	37	1664	1666	97.7	182	1872	1922	0	1320	3416
Ttc21a	LOC119966565	52.2	693	1327	620	6	14	937	70.6	1	1327	1328	99.9	1	1313	1314	0	1320	3417
Dnm1	LOC119955849	84.9	678	799	111	3	10	727	91	54	852	861	92.8	100	888	914	0	1319	3413
Unc45b	UNC45B	71.6	660	922	262	0	0	801	86.9	7	928	932	98.9	8	929	929	0	1319	3413
Slc8a2	LOC119957804	74.2	661	891	228	2	2	769	86.3	35	924	924	96.3	32	921	921	0	1318	3412
Eif4g2	LOC119970946	79	717	908	120	10	71	770	84.8	15	855	858	98	1	904	906	0	1318	3410
Xrn2	XRN2	71.6	668	933	251	12	14	767	82.2	1	925	929	99.6	1	927	951	0	1317	3409
Atad2	LOC119972833	55.9	790	1414	521	23	103	973	68.8	6	1390	1396	99.2	17	1356	1364	0	1317	3409
Diaph2	DIAPH2	72	777	1079	290	3	12	907	84.1	28	1106	1111	97.1	38	1104	1109	0	1317	3408
Pde6b	LOC119963462	78.3	643	821	178	0	0	717	87.3	1	821	853	96.2	3	823	856	0	1317	3408
Rc3h1	LOC119964245	65.7	763	1162	278	25	121	873	75.1	1	1079	1079	100	1	1124	1130	0	1317	3408
Mcf2l	MCF2LA	60.8	697	1146	376	9	73	857	74.8	10	1090	1123	96.3	11	1148	1178	0	1317	3409
Dennd3	LOC119972288	55.7	679	1219	480	14	60	870	71.4	26	1230	1230	98	102	1274	1274	0	1316	3406
Sema3a	SEMA3AB	80.2	621	774	150	3	3	697	90.1	1	773	773	100	1	772	772	0	1316	3407
Sec24d	LOC119963167	63.6	682	1072	311	13	79	818	76.3	1	1034	1035	99.9	1	1031	1032	0	1316	3406
Cdh4	LOC119969494	74.5	682	916	229	3	5	777	84.8	2	915	915	99.9	1	913	913	0	1316	3407
Tnk2	TNK2B	63.1	720	1141	312	19	109	828	72.6	31	1145	1145	97.4	30	1087	1087	0	1313	3398
Xylt1	XYLT1	68.6	655	955	229	5	71	743	77.8	1	886	886	100	1	953	953	0	1313	3399
Pde6a	PDE6A	76.6	640	835	191	2	4	731	87.5	4	837	855	97.5	5	836	860	0	1313	3397
Cmip	LOC119971159	86.6	685	791	86	4	20	715	90.4	1	789	789	100	1	773	773	0	1313	3399
Rps6ka2	RPS6KA2	91.9	644	701	57	0	0	672	95.9	33	733	733	95.6	33	733	733	0	1312	3396
Tarbp1	TARBP1	46.5	760	1634	765	28	109	996	61	36	1647	1660	97.1	26	1572	1579	0	1312	3395
Cstf3	CSTF3	91.5	654	715	55	2	6	684	95.7	548	1262	1262	56.7	9	717	717	0	1312	3395
Ppl	PPL	45.6	804	1764	941	8	19	1167	66.2	1	1759	1995	88.2	4	1753	1754	0	1311	3394
Ncapd3	NCAPD3	49	754	1539	727	19	58	1006	65.4	1	1514	1514	100	1	1506	1506	0	1311	3394
Erbb2	ERBB2	55.7	707	1270	488	19	75	859	67.6	6	1229	1235	99.1	12	1252	1256	0	1310	3390
Arel1	AREL1	76.5	631	825	190	2	4	721	87.4	197	1019	1019	80.8	1	823	823	0	1310	3389
Eml1	EML1	76	643	846	157	4	46	711	84	43	879	879	95.2	77	885	885	0	1310	3390
Heatr6	HEATR6	61.8	714	1155	427	7	14	867	75.1	29	1173	1183	96.8	24	1174	1184	0	1309	3387
Aco2	ACO2	83.5	624	747	123	0	0	688	92.1	1	747	747	100	34	780	780	0	1309	3387
Rag1	RAG1	64.1	653	1019	336	9	30	795	78	11	1022	1070	94.6	15	1010	1040	0	1308	3386
Reck	RECK	70.4	639	908	265	4	4	751	82.7	22	926	955	94.8	31	937	971	0	1307	3383
Pacs2	PACS2	75.2	702	934	192	9	40	782	83.7	1	912	912	100	1	916	916	0	1307	3382
Grip2	GRIP2B	65.7	692	1054	314	11	48	830	78.7	41	1088	1118	93.7	26	1037	1049	0	1306	3379
Bicc1	BICC1B	72.7	720	991	196	12	75	797	80.4	1	930	930	100	1	977	977	0	1306	3381
Wapl	LOC119956167	60.8	753	1239	425	24	61	911	73.5	9	1225	1225	99.3	1	1200	1200	0	1306	3379
Apaf1	APAF1	58.9	758	1288	486	7	44	946	73.4	1	1284	1285	99.9	1	1248	1249	0	1305	3377
Map3k9	MAP3K9	68.4	739	1081	269	14	73	824	76.2	82	1098	1098	92.6	49	1120	1120	0	1305	3376
Dgkb	DGKB	78.2	636	813	150	5	27	701	86.2	7	806	806	99.3	1	799	803	0	1305	3376
Myt1l	LOC119967604	71.1	905	1272	229	16	138	986	77.5	1	1217	1217	100	1	1189	1189	0	1305	3378
Fam91a1	FAM91A1	78.6	661	841	167	5	13	730	86.8	1	833	838	99.4	1	836	837	0	1304	3375
Trpm5	TRPM5	60.4	701	1161	393	15	67	868	74.8	73	1206	1229	92.3	20	1140	1158	0	1304	3374
Cacna2d2	LOC119973771	63.7	665	1044	306	8	73	799	76.5	104	1076	1091	89.2	99	1140	1160	0	1303	3371
Adamts7	LOC119974820	43.8	810	1848	609	40	429	1001	54.2	129	1939	1939	93.4	202	1657	1657	0	1303	3372
Aspm	ASPM	36	1328	3691	1651	58	712	1793	48.6	20	3591	3592	99.4	24	3121	3122	0	1303	3373
Ptchd1	PTCHD1	71.7	637	888	250	1	1	770	86.7	1	887	887	100	1	888	888	0	1303	3372
Garre1	LOC119971067	66.4	728	1096	297	18	71	831	75.8	1	1062	1062	100	1	1059	1059	0	1303	3372
Capn7	CAPN7	76.7	627	817	182	5	8	721	88.2	1	813	813	100	1	813	813	0	1302	3370
Mark1	MARK1	84.7	680	803	114	5	9	733	91.3	1	801	801	100	1	796	796	0	1301	3368
Cep192	CEP192	35.8	1034	2889	1400	73	455	1450	50.2	1	2809	2810	100	1	2514	2515	0	1301	3367
Kcp	LOC119973796	40.5	668	1651	672	34	311	887	53.7	1274	2823	2895	53.5	109	1549	2120	0	1301	3368
Trappc10	TRAPPC10	64.1	659	1028	364	5	5	819	79.7	1	1027	1027	100	235	1258	1258	0	1301	3366
Sall3	LOC119972817	64.3	842	1309	373	12	94	963	73.6	33	1265	1265	97.5	30	1320	1320	0	1300	3363
Sulf2	LOC119969528	74.2	650	876	206	11	20	744	84.9	1	866	894	96.9	34	899	908	0	1299	3362
Csde1	CSDE1	75.8	646	852	196	5	10	748	87.8	1	850	850	100	1	844	844	0	1298	3360
Brinp1	BRINP1	80.4	612	761	148	1	1	689	90.5	1	761	761	100	1	760	760	0	1296	3353
Elmo1	ELMO1	88	653	742	73	2	16	701	94.5	1	726	726	100	1	742	742	0	1296	3354
Dennd2b	DENND2B	64.7	765	1182	342	18	75	878	74.3	1	1132	1132	100	3	1159	1159	0	1296	3355
Hcfc1	LOC119973732	44	925	2100	640	40	535	1094	52.1	7	1600	1602	99.5	18	2088	2090	0	1295	3350
Usp28	USP28	60.2	694	1153	426	13	33	860	74.6	5	1142	1142	99.6	9	1143	1143	0	1295	3351
Gemin5	GEMIN5	55.8	668	1198	490	14	40	874	73	4	1180	1183	99.5	6	1184	1503	0	1295	3352
Thbs2	THBS2A	66.5	778	1170	387	4	5	895	76.5	9	1174	1175	99.2	3	1171	1172	0	1294	3348
Zranb1	LOC119979707	88.9	630	709	78	1	1	668	94.2	1	709	709	100	27	734	734	0	1294	3348
Ccdc162	LOC119967914	47.8	745	1559	716	17	98	1024	65.7	18	1539	1558	97.7	666	2163	2189	0	1294	3348
Zfp521	LOC119972209	71.7	797	1112	282	6	33	890	80	8	1114	1114	99.4	228	1311	1311	0	1293	3346
Sec24b	LOC119963247	59.3	750	1265	403	18	112	881	69.6	5	1212	1212	99.7	42	1251	1251	0	1292	3344
Usp13	USP13	72.9	614	842	215	2	13	723	85.9	2	834	836	99.6	19	856	858	0	1291	3342
Magi3	MAGI3A	58.7	701	1194	374	23	119	862	72.2	1	1148	1530	75	1	1121	1476	0	1291	3340
Ercc3	ERCC3	87.1	656	753	93	3	4	703	93.4	31	781	781	96.2	33	783	783	0	1291	3340
Ext2	EXT2	85.8	616	718	102	0	0	670	93.3	1	718	718	100	1	718	718	0	1291	3340
Vps18	VPS18	65.2	639	980	332	3	9	787	80.3	1	978	978	100	1	973	973	0	1290	3339
Usp38	USP38	66.4	709	1067	315	15	43	823	77.1	2	1050	1050	99.9	1	1042	1042	0	1290	3337
Fcsk	LOC119971502	59.8	652	1091	413	6	26	804	73.7	23	1108	1114	97.5	3	1072	1090	0	1290	3338
Cep170	CEP170AA	50.8	885	1741	637	44	219	1120	64.3	1	1675	1675	100	1	1588	1588	0	1288	3333
Pde8b	PDE8B	71.5	656	917	199	10	62	766	83.5	1	888	889	99.9	1	884	885	0	1288	3333
Dhx15	DHX15	88.2	702	796	59	4	35	734	92.2	1	762	762	100	1	795	795	0	1287	3331
Herc3	LOC119963507	64.1	672	1049	372	3	5	831	79.2	7	1050	1051	99.3	1	1049	1050	0	1287	3330
Cblb	CBLB	71.1	703	989	252	17	34	776	78.5	6	975	976	99.4	8	981	982	0	1287	3330
Rps6ka3	LOC119969227	82.9	653	788	84	6	51	695	88.2	1	785	785	100	1	740	740	0	1287	3330
Tmem63b	LOC119967011	78	652	836	149	4	35	713	85.3	16	835	836	98.1	15	831	832	0	1286	3328
Tfip11	TFIP11	73.4	618	842	208	4	16	728	86.5	1	830	830	100	1	838	838	0	1285	3325
Nup133	NUP133	56.9	659	1159	475	10	25	863	74.5	3	1147	1148	99.7	7	1154	1155	0	1285	3324
Pcnx4	PCNX4	55.9	671	1201	494	13	36	859	71.5	1	1193	1194	99.9	4	1176	1177	0	1285	3326
Edem3	EDEM3	69.6	670	962	241	9	51	771	80.1	18	960	960	98.2	19	948	948	0	1285	3326
Pum2	LOC119967508	77.3	847	1096	212	9	37	899	82	112	1200	1200	90.8	1	1066	1066	0	1285	3324
Rtel1	RTEL1	51.8	692	1335	560	18	83	920	68.9	1	1328	1353	98.2	1	1259	1266	0	1284	3322
Ift80	IFT80	78.1	602	771	163	1	6	716	92.9	1	771	787	98	1	765	777	0	1283	3321
Trpc6	LOC119977838	79.3	662	835	146	3	27	729	87.3	1	809	811	99.8	105	938	949	0	1281	3315
Aldh18a1	ALDH18A1	85.5	645	754	106	2	3	709	94	44	796	797	94.5	41	792	795	0	1280	3312
Farp2	FARP2	62.8	684	1089	345	8	60	810	74.4	1	1087	1099	98.9	1	1031	1065	0	1279	3309
Arhgap42	ARHGAP42A	75.5	667	883	205	7	11	767	86.9	1	880	880	100	1	875	875	0	1278	3307
Rbp3	RBP3	53.7	660	1229	534	11	35	885	72	9	1210	1215	98.9	9	1229	1234	0	1278	3307
Smc2	SMC2	73.7	869	1179	309	1	1	981	83.2	1	1178	1201	98.1	1	1179	1191	0	1278	3308
Myo9b	LOC119952944	40.7	893	2195	502	29	800	1069	48.7	1	1440	1453	99.1	1	2150	2164	0	1277	3305
Acad10	LOC119979123	62.2	644	1036	372	7	20	784	75.7	68	1094	1094	93.9	33	1057	1069	0	1276	3303
Kif23	KIF23	68.8	681	990	283	12	26	800	80.8	2	988	988	99.9	1	967	967	0	1275	3300
Fermt2	LOC119954105	88.1	624	708	74	2	10	674	95.2	1	700	700	100	1	706	706	0	1275	3299
Pkd1l1	LOC119965687	33.3	858	2577	1440	39	279	1335	51.8	10	2533	2864	88.1	147	2497	2551	0	1275	3299
Dhx30	DHX30	58.4	666	1141	455	9	20	858	75.2	78	1205	1211	93.1	75	1208	1223	0	1274	3297
Ext1	LOC119972676	83.5	623	746	121	2	2	680	91.2	1	744	744	100	1	746	746	0	1274	3296
Fgfr2	LOC119950622	75.8	641	846	194	7	11	717	84.8	33	873	873	96.3	1	840	840	0	1274	3296
Kdm4b	KDM4B	57	669	1174	370	13	135	799	68.1	1	1092	1095	99.7	1	1121	1124	0	1274	3298
Gramd1b	GRAMD1BA	69.2	694	1003	183	9	126	773	77.1	1	988	988	100	6	897	897	0	1274	3296
Egflam	LOC119970772	59.6	623	1045	373	7	49	782	74.8	12	1042	1042	98.9	8	1017	1017	0	1272	3292
Rps6ka5	RPS6KA5	78.2	657	840	118	1	65	718	85.5	10	784	784	98.9	24	863	863	0	1271	3288
Unc5d	LOC119957330	65.8	605	919	305	4	9	732	79.7	35	945	947	96.2	33	950	956	0	1271	3290
Auts2	AUTS2A	58.8	766	1303	423	22	114	893	68.5	45	1324	1324	96.7	50	1261	1261	0	1269	3285
Braf	BRAF	83.3	654	785	111	6	20	697	88.8	29	796	796	96.5	136	917	917	0	1269	3284
Epha2	EPHA2B	65.2	626	960	318	8	16	746	77.7	26	977	980	97.1	24	975	977	0	1268	3282
Ppp1r13b	PPP1R13BB	63.8	745	1167	356	23	66	861	73.8	41	1189	1189	96.6	4	1122	1122	0	1268	3280
R3hdm1	LOC119962070	63.6	730	1148	370	17	48	870	75.8	1	1113	1113	100	1	1135	1135	0	1268	3280
Fmnl3	LOC119958101	61	731	1198	265	12	202	840	70.1	1	1189	1203	98.8	1	1005	1028	0	1268	3281
Nsf	LOC119953848	85.9	636	740	104	0	0	690	93.2	1	740	751	98.5	1	740	744	0	1267	3279
Kcnh2	KCNH6A	64.2	711	1107	341	19	55	824	74.4	1	1074	1219	88.1	1	1085	1162	0	1267	3278
Piwil1	PIWIL1	72.1	593	822	224	4	5	717	87.2	43	861	861	95.1	43	862	862	0	1266	3277
Mgat5	MGAT5	81.7	607	743	132	3	4	670	90.2	1	742	742	100	1	740	740	0	1266	3275
Nol6	NOL6	56.1	618	1101	477	4	6	806	73.2	57	1156	1156	95.2	57	1152	1152	0	1266	3275
Ints6	INTS6	71.7	644	898	229	12	25	756	84.2	1	889	891	99.8	1	882	884	0	1266	3275
Tshz1	TSHZ1	67.8	742	1094	302	14	50	843	77.1	1	1054	1054	100	1	1084	1084	0	1265	3274
Rgs12	RGS12B	54.8	778	1420	562	35	80	953	67.1	1	1390	1534	90.6	1	1370	1451	0	1265	3273
Pitpnm3	PITPNM3	70.5	657	932	242	9	33	743	79.7	44	944	954	94.4	37	966	975	0	1264	3270
Tbc1d1	TBC1D1	57.8	725	1255	452	14	78	887	70.7	20	1235	1239	98.1	21	1236	1255	0	1264	3271
Specc1l	SPECC1LA	73.6	842	1144	270	14	32	926	80.9	1	1138	1138	100	18	1135	1135	0	1263	3269
Stat3	STAT3	82.6	637	771	132	2	2	685	88.8	1	770	770	100	1	770	770	0	1263	3267
Mms22l	MMS22L	54.4	671	1233	544	14	18	868	70.4	21	1245	1250	98	17	1239	1239	0	1263	3269
Tut7	LOC119970352	47.4	772	1630	657	36	201	1001	61.4	27	1581	1581	98.4	30	1533	1534	0	1263	3268
Cdh2	LOC119972214	79.1	638	807	159	1	10	703	87.1	2	808	809	99.8	110	906	906	0	1262	3265
Dsel	LOC119972905	64.8	603	931	317	5	11	728	78.2	2	927	930	99.6	280	1204	1207	0	1261	3264
Grin2c	GRIN2CB	68.5	619	903	273	4	11	739	81.8	24	915	1347	66.2	89	991	1307	0	1261	3262
Ret	RET	58.9	656	1113	419	15	38	801	72	10	1098	1098	99.2	17	1115	1115	0	1260	3260
Spon1	SPON1B	73.9	587	794	199	4	8	692	87.2	8	796	796	99.1	17	807	807	0	1260	3260
Mark3	MARK3A	81.3	677	833	127	7	29	732	87.9	1	831	831	100	1	806	806	0	1259	3257
Pfkl	LOC119958632	78.1	609	780	171	0	0	695	89.1	1	780	780	100	1	780	780	0	1259	3257
Abtb3	BTBD11B	62.5	691	1106	294	9	121	810	73.2	6	993	993	99.5	7	1109	1109	0	1259	3257
Prrc2b	PRRC2B	43.6	1033	2367	1092	67	242	1328	56.1	1	2304	2442	94.3	1	2188	2231	0	1259	3257
Col6a6	LOC119965585	47.5	1034	2178	1118	13	26	1423	65.3	433	2602	2719	79.8	24	2183	2265	0	1259	3259
Ano1	ANO1A	67.4	638	947	270	6	39	768	81.1	113	1021	1060	85.8	90	1035	1066	0	1259	3257
Cfap65	CFAP65	39.6	750	1894	985	23	159	1076	56.8	42	1912	2008	93.2	56	1813	1847	0	1258	3255
Adamts1	ADAMTS1	63.3	610	963	297	11	56	736	76.4	9	946	946	99.2	37	968	968	0	1258	3254
Cog3	COG3	81.1	625	771	143	2	3	704	91.3	24	792	793	97	58	827	828	0	1258	3254
Eif3a	EIF3S10	89.6	723	807	84	0	0	772	95.7	1	807	1188	67.9	1	807	1344	0	1257	3253
Cul4a	LOC119969338	84.1	641	762	112	2	9	700	91.9	84	839	839	90.1	1	759	759	0	1257	3253
Lig3	LIG3	68.1	640	940	263	11	37	760	80.9	81	996	999	91.7	136	1062	1065	0	1255	3247
Nphp4	NPHP4	48.4	710	1468	654	25	104	955	65.1	23	1431	1431	98.5	15	1437	1437	0	1255	3247
Stat5b	LOC119954335	81.3	643	791	134	6	14	719	90.9	1	785	788	99.6	1	783	786	0	1255	3248
Itga6	LOC119961903	59.7	655	1098	418	16	25	833	75.9	9	1096	1096	99.3	9	1091	1091	0	1255	3247
Aass	AASS	66.5	608	914	304	2	2	747	81.7	16	929	931	98.2	12	923	926	0	1255	3248
Hectd3	HECTD3	68.8	590	857	245	2	22	713	83.2	4	844	844	99.6	11	861	861	0	1254	3246
Lig4	LIG4	66.5	606	911	301	2	4	749	82.2	36	942	942	96.3	1	911	911	0	1253	3241
Usf3	LOC119977074	41.1	997	2424	1118	67	309	1328	54.8	1	2318	2318	100	1	2221	2221	0	1253	3241
Grid2ip	LOC119978118	56.9	730	1282	444	17	108	906	70.7	42	1294	1294	96.8	1	1203	1203	0	1253	3241
Dlg3	DLG3	85.2	639	750	107	3	4	697	92.9	170	916	916	81.6	119	867	867	0	1253	3243
Timeless	TIMELESS	58.6	676	1153	449	10	28	865	75	1	1144	1242	92.1	66	1199	1258	0	1253	3241
Enpp2	ENPP2	63.6	599	942	245	7	98	715	75.9	12	869	869	98.7	74	1001	1001	0	1252	3240
Gtf3c3	GTF3C3	73.1	650	889	219	4	20	745	83.8	1	876	876	100	1	882	882	0	1252	3240
Ddx1	DDX1	80.7	604	748	134	6	10	667	89.2	1	746	746	100	1	740	740	0	1252	3240
Mfn2	MFN2	83.1	629	757	128	0	0	699	92.3	1	757	757	100	1	757	757	0	1251	3237
Itgav	ITGAV	61	634	1039	389	12	16	797	76.7	9	1039	1039	99.2	14	1044	1044	0	1250	3234
Zmym4	LOC119968075	53	741	1397	541	23	115	934	66.9	813	2116	2123	61.4	169	1543	1549	0	1249	3233
Trpv4	TRPV4	74.9	624	833	193	6	16	720	86.4	23	852	876	94.7	29	848	871	0	1247	3227
Cp	LOC119975718	57.6	607	1053	434	9	12	763	72.5	10	1060	1079	97.4	9	1051	1086	0	1247	3227
Exoc6	LOC119950879	80.2	639	797	154	4	4	710	89.1	8	802	802	99.1	17	811	811	0	1247	3227
Acap3	ACAP3B	75.8	634	836	196	2	6	711	85	15	848	849	98.2	1	832	833	0	1247	3226
Fancm	FANCM	39.8	910	2287	1020	57	357	1232	53.9	9	2221	2223	99.6	3	2006	2021	0	1247	3226
Elmo2	LOC119969395	84.9	630	742	100	4	12	689	92.9	1	740	740	100	1	732	732	0	1247	3227
Cdc5l	CDC5L	81.8	653	798	145	0	0	722	90.5	1	798	803	99.4	1	798	802	0	1246	3223
Ncoa3	LOC119969648	52.8	781	1479	578	35	120	989	66.9	1	1435	1435	100	1	1403	1403	0	1246	3223
Fer	FER	73.8	643	871	178	3	50	735	84.4	1	869	869	100	1	823	823	0	1246	3224
Taok3	TAOK3A	75.7	680	898	216	2	2	754	84	6	902	902	99.4	2	898	898	0	1245	3222
Dnm2	DNM3A	75	661	881	182	7	38	737	83.7	4	858	859	99.5	1	869	880	0	1245	3222
Cfap61	CFAP61	51.4	648	1261	531	10	82	858	68	9	1192	1192	99.3	1	1256	1256	0	1244	3219
Dclk1	DCLK1A	83.6	634	758	103	3	21	685	90.4	3	745	745	99.7	5	756	756	0	1244	3219
Ptpra	LOC119963887	90.9	602	662	60	0	0	633	95.6	136	797	797	83.1	177	838	838	0	1243	3215
Osbpl9	OSBPL9	81.6	624	765	111	5	30	686	89.7	1	741	741	100	1	759	759	0	1243	3216
Hace1	HACE1	80.1	774	966	130	7	62	816	84.5	2	950	950	99.9	1	921	921	0	1243	3216
Erap1	LOC119970497	65.1	588	903	305	4	10	734	81.3	41	943	949	95.2	31	923	930	0	1243	3217
Frmd4b	LOC119973101	66	671	1017	313	10	33	800	78.7	1	1005	1091	92.1	1	996	1035	0	1242	3213
Cog5	COG5	77.9	644	827	167	3	16	725	87.7	4	827	827	99.6	16	829	829	0	1242	3213
Grik4	GRIK4	80	623	779	156	0	0	687	88.2	19	797	864	90.2	22	800	956	0	1242	3214
Wdr24	WDR24	75.2	595	791	187	7	9	696	88	1	783	783	100	1	790	790	0	1241	3210
Elapor1	ELAPOR1	60.1	597	994	391	5	6	751	75.6	9	1000	1000	99.2	24	1013	1013	0	1241	3212
Kifap3	KIFAP3A	85.7	675	788	111	2	2	737	93.5	7	793	793	99.2	23	809	809	0	1241	3212
Snx13	SNX13	81.2	622	766	137	3	7	701	91.5	1	760	760	100	204	968	968	0	1241	3212
Adamts5	LOC119968746	68.4	608	889	239	9	42	713	80.2	18	869	869	98	47	930	930	0	1241	3210
Kctd3	KCTD3	78.5	650	828	156	8	22	709	85.6	3	824	824	99.8	4	815	815	0	1240	3209
Lats2	LATS2	61.8	716	1159	318	24	125	819	70.7	1	1151	1151	100	1	1042	1042	0	1240	3208
Diaph3	LOC119977295	61.7	723	1172	430	10	19	894	76.3	14	1176	1176	98.9	10	1171	1171	0	1240	3208
Kat2b	KAT2B	78.8	633	803	123	7	47	685	85.3	79	879	880	91	56	813	813	0	1240	3208
Ap4e1	AP4E1	58.9	689	1170	414	12	67	845	72.2	1	1144	1146	99.8	1	1129	1131	0	1239	3206
Mcm5	MCM5	83.4	612	734	122	0	0	685	93.3	1	734	734	100	1	734	734	0	1239	3207
Grk3	GRK3	86.8	607	699	81	1	11	653	93.4	1	699	699	100	1	688	688	0	1237	3200
Pla2r1	PLA2R1	42.8	628	1466	772	26	66	874	59.6	42	1490	1493	97.1	44	1460	1487	0	1237	3201
Pank4	PANK4	76.2	634	832	135	3	63	699	84	11	795	795	98.7	5	820	820	0	1236	3197
Prkcb	PRKCBA	88	582	661	77	2	2	623	94.3	9	668	670	98.5	12	671	673	0	1235	3195
Zfyve1	ZFYVE1	76.6	585	764	168	5	11	654	85.6	28	782	782	96.5	16	777	777	0	1235	3196
Usp40	USP40	52.3	667	1275	557	14	51	875	68.6	1	1264	1264	100	1	1235	1235	0	1235	3195
Usp33	USP33	69.3	634	915	251	11	30	729	79.7	1	893	896	99.7	1	907	909	0	1235	3195
Palld	PALLD	53.4	801	1500	513	38	186	967	64.5	33	1438	1438	97.8	1	1408	1408	0	1235	3196
Cdh8	CDH8	78.3	626	799	173	0	0	700	87.6	1	799	799	100	1	799	799	0	1235	3196
Cog4	COG4	82.3	632	768	135	1	1	700	91.1	21	788	788	97.5	19	785	785	0	1235	3196
Kif5a	LOC119962107	71.8	674	939	258	4	7	778	82.9	6	943	961	97.6	7	939	1027	0	1234	3194
Nsd1	LOC119965109	67.5	583	864	241	7	40	679	78.6	1152	1996	2014	42	1383	2225	2691	0	1234	3193
Ptchd4	PTCHD4	68.6	612	892	274	3	6	746	83.6	18	906	906	98.1	16	904	904	0	1234	3193
Tars1	TARS1	85.5	585	684	99	0	0	632	92.4	76	759	759	90.1	39	722	722	0	1233	3191
Dnmt3a	DNMT3AB	67.9	635	935	141	8	159	694	74.2	169	1098	1098	84.7	128	908	908	0	1233	3191
Trip11	TRIP11	45.3	911	2011	1028	25	72	1225	60.9	1	1974	1974	100	1	1976	1976	0	1231	3185
Ncbp1	LOC119970257	82.3	653	793	135	3	5	711	89.7	1	792	792	100	1	789	790	0	1231	3186
Sec14l1	SI_DKEY-237I9.1	83	596	718	119	1	3	652	90.8	1	718	718	100	1	715	719	0	1230	3183
Rnf19a	RNF19A	77.7	665	856	136	9	55	722	84.3	58	901	901	93.7	28	840	840	0	1229	3181
Clcn2	CLCN2C	72.4	650	898	231	4	17	746	83.1	10	896	898	98.8	22	913	915	0	1229	3179
Katnip	LOC119978090	44.7	773	1730	748	39	209	1024	59.2	45	1718	1726	97	43	1619	1627	0	1229	3180
Pde6c	PDE6C	70	605	864	251	3	8	723	83.7	1	862	865	99.7	1	858	861	0	1229	3181
Ctnnb1	LOC119965779	96.7	755	781	26	0	0	767	98.2	1	781	781	100	1	781	781	0	1228	3176
Sim1	SIM1A	79.1	641	810	121	10	48	689	85.1	1	771	771	100	1	801	801	0	1228	3177
Tgfbrap1	TGFBRAP1	70	596	852	255	1	1	718	84.3	1	851	857	99.3	11	862	869	0	1227	3174
Npas3	LOC119955159	76.3	695	911	189	6	27	752	82.5	61	956	956	93.7	349	1247	1247	0	1226	3172
Itga1	ITGA1	53.7	637	1186	518	14	31	834	70.3	64	1245	1245	94.9	19	1177	1179	0	1226	3171
Naa35	NAA35	85.4	619	725	78	1	28	658	90.8	1	725	725	100	144	840	840	0	1226	3173
Pde5a	PDE5AB	73.5	622	846	212	4	12	712	84.2	18	854	856	97.8	16	858	865	0	1225	3170
Spata13	SPATA13	57.7	737	1278	462	25	79	878	68.7	97	1362	1362	93	85	1295	1295	0	1224	3167
Rev1	REV1	56.3	720	1278	480	24	78	882	69	1	1229	1229	100	16	1264	1264	0	1224	3168
Mtcl2	SOGA1	48.3	850	1760	733	38	177	1098	62.4	6	1724	1740	98.8	14	1637	1654	0	1224	3168
Plekha7	PLEKHA7B	56.7	785	1384	543	22	56	973	70.3	1	1353	1353	100	1	1359	1359	0	1224	3166
Kif2a	KIF2A	83.6	642	768	94	6	32	687	89.5	4	768	768	99.6	5	743	743	0	1223	3164
Cyld	CYLDA	65.9	636	965	304	11	25	755	78.2	2	951	951	99.9	1	955	955	0	1223	3165
Cntn2	CNTN2	60.1	611	1016	397	5	8	750	73.8	2	1013	1037	97.6	6	1017	1040	0	1222	3161
Fam135b	LOC119972301	50.8	755	1485	591	27	139	937	63.1	1	1428	1428	100	1	1403	1403	0	1221	3159
Rhot1	RHOT1A	80	593	741	114	3	34	664	89.6	1	709	709	100	14	752	752	0	1221	3158
Gmps	GMPS	87.1	595	683	88	0	0	653	95.6	12	694	694	98.4	63	745	745	0	1219	3155
Prkd2	PRKD2	71.9	620	862	198	10	44	695	80.6	30	877	877	96.7	44	875	875	0	1219	3153
Lars2	LARS2	64.8	566	874	307	1	1	703	80.4	31	904	904	96.7	30	902	902	0	1219	3155
Mthfd1l	MTHFD1L	66	622	943	310	5	11	748	79.3	29	968	968	97.1	43	977	977	0	1218	3151
Ercc4	ERCC4	69.2	628	908	271	4	9	740	81.5	1	901	901	100	12	917	917	0	1218	3152
Prkg1	PRKG1B	91.1	633	695	53	2	9	657	94.5	1	695	695	100	1	686	686	0	1217	3148
Hsp90b1	HSP90B1	85.5	644	753	101	2	8	701	93.1	6	750	788	94.5	5	757	802	0	1217	3148
Zfr	ZFR	71.5	787	1100	234	20	79	860	78.2	1	1040	1043	99.7	1	1081	1082	0	1217	3149
Msh4	MSH4	75.4	637	845	203	3	5	731	86.5	417	1261	1283	65.9	59	898	911	0	1217	3150
Anks1b	ANKS1B	61.3	835	1363	356	28	172	977	71.7	1	1276	1321	96.6	1	1278	1339	0	1216	3145
Ccar1	CCAR1	70.6	820	1161	313	11	28	912	78.6	1	1151	1154	99.7	1	1143	1146	0	1216	3145
Ddx42	DDX42	78.7	630	801	157	7	14	694	86.6	1	790	974	81.1	1	798	929	0	1216	3147
Wrn	WRN	51	686	1344	575	21	83	904	67.3	35	1345	1516	86.5	4	1297	1401	0	1216	3147
Wdr36	WDR36	67	598	892	290	3	4	726	81.4	4	893	893	99.7	10	899	899	0	1216	3146
Mical2	MICAL2A	42.3	844	1993	796	36	353	1093	54.8	1	1948	1954	99.7	1	1685	1691	0	1215	3143
Lrrc8a	LOC119955527	89	725	815	85	1	5	762	93.5	2	816	1681	48.5	1	810	810	0	1214	3140
Axin1	AXIN1	73.8	648	878	210	13	20	729	83	1	873	873	100	1	863	863	0	1212	3135
Hcn4	HCN4	62	781	1259	354	25	124	873	69.3	13	1205	1205	99	1	1201	1201	0	1212	3136
Setbp1	SETBP1	49.6	771	1556	701	33	84	1023	65.7	1	1518	1574	96.4	1	1510	1582	0	1212	3136
Gne	GNE	81.1	597	736	137	1	2	679	92.3	11	744	744	98.7	18	753	753	0	1212	3137
Ncapg2	NCAPG2	55.2	627	1135	499	8	9	824	72.6	1	1133	1143	99.1	1	1128	1138	0	1212	3136
Dlgap1	DLGAP1A	64	693	1082	274	14	115	796	73.6	1	1019	1019	100	1	1030	1030	0	1211	3133
Eif3b	EIF3BA	87.8	577	657	80	0	0	622	94.7	31	687	687	95.6	147	803	803	0	1211	3133
Slc6a17	SLC6A17	80.2	583	727	143	1	1	657	90.4	1	726	726	100	1	727	727	0	1210	3130
Slc7a14	LOC119976172	81.9	635	775	135	4	5	685	88.4	1	774	774	100	1	771	771	0	1209	3128
Osbpl8	OSBPL8	70	642	917	246	6	29	744	81.1	43	958	958	95.6	1	889	889	0	1209	3129
Atp2c2	LOC119971145	68.9	619	898	278	1	1	746	83.1	43	939	950	94.4	37	934	944	0	1209	3128
Smarcc1	SMARCC1A	70.6	652	923	256	7	15	739	80.1	8	930	1090	84.7	27	934	1104	0	1208	3125
Hdac9	LOC119966162	64.6	709	1097	364	11	24	834	76	56	1144	1144	95.2	20	1100	1100	0	1208	3125
Wwp1	LOC119972433	74.3	706	950	195	9	49	770	81.1	7	949	949	99.4	11	918	918	0	1207	3123
Cog1	COG1	64.2	634	987	340	7	13	786	79.6	2	985	985	99.9	4	980	980	0	1207	3122
Armc8	ARMC8	88.5	622	703	51	1	30	650	92.5	1	703	703	100	1	673	673	0	1207	3123
Paxip1	PAXIP1	68.1	721	1058	265	11	72	796	75.2	10	1003	1006	98.8	4	1053	1071	0	1207	3123
Plekhm2	PLEKHM2	61.5	654	1063	359	15	50	784	73.8	1	1043	1043	100	1	1033	1033	0	1206	3120
Exoc5	EXOC5	83.7	605	723	103	1	15	660	91.3	1	708	708	100	1	723	723	0	1206	3121
Vars1	VARS1	52.3	664	1269	332	13	273	783	61.7	4	1006	1006	99.7	2	1263	1263	0	1205	3117
Scube3	SCUBE3	71.1	727	1023	274	7	22	812	79.4	5	1019	1019	99.6	1	1009	1009	0	1204	3114
Gba2	GBA2	66.3	551	831	277	2	3	675	81.2	37	867	879	94.5	56	883	918	0	1204	3114
Adam10	ADAM10A	77.2	582	754	162	4	10	645	85.5	4	755	755	99.6	4	749	749	0	1203	3113
Gabbr1	LOC119975452	74	609	823	186	2	28	685	83.2	23	845	845	97.4	166	960	960	0	1202	3111
Yeats2	YEATS2	52.5	774	1474	553	28	147	941	63.8	1	1394	1400	99.6	1	1407	1407	0	1202	3109
Unc45a	LOC119956775	66.3	615	927	309	2	3	765	82.5	5	931	934	99.3	19	942	944	0	1202	3111
Ampd2	LOC119978057	73.8	601	814	201	2	12	688	84.5	2	804	824	97.5	3	815	835	0	1201	3108
Bltp3a	UHRF1BP1	48.3	732	1517	668	25	117	941	62	1	1490	1492	99.9	1	1427	1429	0	1199	3102
Rfx4	RFX4	83	602	725	117	6	6	667	92	14	733	733	98.2	22	745	745	0	1199	3102
Kdm1b	LOC119965944	70.9	591	834	225	6	18	684	82	10	828	829	98.8	3	833	834	0	1199	3102
Ezh2	EZH2	81.6	627	768	118	4	23	663	86.3	1	762	762	100	1	751	751	0	1199	3103
Prep	LOC119967133	78.3	555	709	152	2	2	636	89.7	1	707	707	100	2	710	710	0	1199	3101
Cars1	CARS1	73.5	606	824	217	1	1	703	85.3	3	825	827	99.5	6	829	831	0	1199	3102
Pan3	PAN3	73.8	637	863	141	12	85	690	80	5	801	803	99.3	42	885	891	0	1198	3099
Zmym2	ZMYM2	48.8	730	1495	538	29	227	893	59.7	81	1497	1500	94.5	55	1400	1402	0	1198	3099
Ocrl	OCRL	66	606	918	288	11	24	725	79	1	912	912	100	1	900	900	0	1198	3099
Rlf	RLF	36.3	813	2241	1000	50	428	1140	50.9	17	2204	2204	99.3	53	1918	1918	0	1197	3098
Osbpl1a	OSBPL1A	67.1	645	961	301	6	15	758	78.9	35	995	995	96.6	5	950	950	0	1197	3097
Gfm1	GFM1	80.8	579	717	138	0	0	656	91.5	32	748	748	95.9	35	751	751	0	1197	3096
Ern1	LOC119953090	73.9	606	820	204	8	10	696	84.9	24	834	841	96.4	23	841	977	0	1197	3096
Atg9a	ATG9A	72.1	613	850	216	8	21	705	82.9	1	840	840	100	1	839	839	0	1197	3098
Cpsf3	CPSF3	87.6	596	680	83	1	1	635	93.4	11	690	693	98.1	4	682	684	0	1197	3098
Zfp536	ZNF536	55.3	810	1465	544	26	111	994	67.8	13	1454	1454	99.2	1	1377	1380	0	1197	3098
Adamtsl2	ADAMTSL2	60.2	586	973	345	12	42	706	72.6	23	982	982	97.8	14	957	957	0	1196	3095
Brd10	LOC119970154	43.2	918	2127	997	53	212	1223	57.5	177	2199	2204	91.8	76	2094	2094	0	1196	3093
Sorbs2	SORBS2B	49.5	796	1608	556	40	256	964	60	1	1479	1842	80.3	1	1481	1501	0	1196	3095
Wwc2	LOC119970694	63.4	767	1209	402	12	40	909	75.2	38	1231	1231	97	4	1187	1187	0	1195	3092
Mcm8	MCM8	73.8	607	822	208	5	7	701	85.3	9	827	827	99	16	833	833	0	1194	3089
Dstyk	DSTYK	67.4	631	936	272	12	33	737	78.7	1	923	932	99	1	916	927	0	1194	3090
Abcc2	ABCC2	55.1	648	1177	510	8	19	840	71.4	17	1188	1189	98.6	166	1328	1543	0	1194	3090
Cnnm2	LOC119979297	74.2	643	867	132	9	92	707	81.5	26	845	845	97	54	875	875	0	1194	3088
Gfpt1	GFPT1	86.5	600	694	79	1	15	642	92.5	3	696	696	99.7	17	695	695	0	1194	3089
Nwd1	NWD1	40.3	646	1602	910	11	46	973	60.7	36	1620	1620	97.8	1	1573	1573	0	1193	3087
Vav1	LOC119957156	68.3	578	846	264	4	4	696	82.3	1	843	844	99.9	1	845	845	0	1193	3086
Fgfr1	LOC119957517	73	605	829	204	6	20	691	83.4	10	834	835	98.8	10	822	822	0	1193	3087
Rps6ka1	LOC119966427	83.4	584	700	115	1	1	639	91.3	55	754	754	92.8	43	741	741	0	1192	3084
Cntn1	CNTN1B	58	583	1005	400	3	22	737	73.3	4	993	1035	95.7	6	1003	1020	0	1192	3084
Il1rapl1	LOC119969061	81.5	581	713	107	3	25	640	89.8	8	719	719	99	8	696	696	0	1192	3084
Smc5	SMC5	60	633	1055	405	3	17	791	75	38	1076	1080	96.2	43	1096	1102	0	1192	3084
Slc4a3	SLC4A3	58.4	709	1214	452	13	53	865	71.3	30	1208	1208	97.6	32	1227	1227	0	1191	3080
Nnt	LOC119962774	60.8	669	1100	159	3	272	733	66.6	21	1116	1120	97.9	1	832	835	0	1191	3080
Fnip1	FNIP1	58.5	704	1204	401	23	99	826	68.6	22	1165	1165	98.2	1	1165	1165	0	1191	3081
Etl4	LOC119966444	43.3	909	2101	1013	50	179	1206	57.4	53	2079	2079	97.5	29	2024	2024	0	1191	3082
Pfkp	LOC119966509	77.9	597	766	165	3	4	669	87.3	10	774	790	96.8	14	776	784	0	1191	3080
Plekha5	PLEKHA5	56.5	745	1319	493	26	81	918	69.6	2	1290	1290	99.9	3	1270	1270	0	1190	3079
Gucy2c	LOC119956642	59	612	1037	415	7	10	774	74.6	1	1032	1033	99.9	40	1071	1072	0	1190	3079
Ampd3	LOC119971815	77.3	594	768	165	4	9	671	87.4	8	770	774	98.6	8	771	775	0	1190	3078
Lss	LSS	75.5	551	730	177	1	2	621	85.1	4	733	738	98.9	1	728	733	0	1189	3076
Lrrc7	LRRC7	64.7	1033	1597	364	20	200	1172	73.4	1	1454	1456	99.9	34	1573	1575	0	1188	3073
Ndufs1	NDUFS1	79.6	584	734	142	3	8	660	89.9	1	733	733	100	1	727	727	0	1187	3070
Tmtc3	TMTC3	66.6	621	933	281	3	31	718	77	1	920	920	100	6	920	920	0	1187	3071
Nhs	NHSA	49.7	792	1592	692	38	108	1005	63.1	18	1559	1562	98.7	111	1644	1647	0	1187	3071
Snx25	SNX25	67.9	628	925	262	8	35	745	80.5	43	951	960	94.7	77	982	986	0	1187	3071
Sidt2	SIDT2	68.4	620	906	202	7	84	710	78.4	41	862	862	95.4	17	922	922	0	1185	3065
Zfp609	LOC119956851	52.4	804	1534	574	36	156	959	62.5	1	1499	1500	99.9	1	1413	1413	0	1185	3066
Trim33	TRIM33	65.2	683	1048	309	17	56	772	73.7	123	1155	1155	89.4	134	1140	1140	0	1184	3063
Mypn	MYPN	51.4	737	1434	544	30	153	906	63.2	1	1400	1400	100	1	1315	1315	0	1184	3063
Sik2	SIK2A	68.5	636	928	262	8	30	724	78	1	902	905	99.7	1	924	931	0	1183	3060
Dlec1	DLEC1	40.2	691	1721	930	23	100	1016	59	53	1733	1739	96.7	76	1736	1742	0	1183	3061
Kcnq2	LOC119969753	69.8	671	962	208	20	83	755	78.5	1	909	913	99.6	1	932	937	0	1183	3060
Bcl11a	BCL11AA	79.5	665	837	132	4	40	725	86.6	1	799	799	100	1	835	835	0	1182	3058
Kdm3a	LOC119963902	44.4	699	1574	578	29	297	888	56.4	32	1571	1574	97.8	12	1322	1323	0	1182	3059
Unc5a	UNC5A	65	569	875	303	3	3	704	80.5	33	904	904	96.5	199	1073	1073	0	1182	3058
Akap9	AKAP9	36.1	1508	4175	2198	85	469	2137	51.2	1	4069	4069	100	1	3812	3826	0	1182	3057
Hivep2	HIVEP2A	43.4	1034	2381	1063	65	284	1284	53.9	33	2301	2449	92.7	38	2246	2430	0	1181	3056
Ercc6l2	ERCC6L2	45.3	737	1628	690	33	201	983	60.4	1	1538	1560	98.6	1	1517	1537	0	1181	3054
Zfat	LOC119972306	58.9	748	1269	419	27	102	888	70	23	1234	1234	98.2	59	1282	1282	0	1180	3053
Rad54l	RAD54L	78.7	590	750	146	4	14	656	87.5	1	740	741	99.9	1	746	747	0	1180	3052
Arhgef28	ARHGEF28A	45.8	820	1790	787	37	183	1067	59.6	1	1764	1879	93.9	15	1647	1714	0	1180	3053
Ltbp1	LTBP1	61.3	1004	1637	472	30	161	1169	71.4	126	1678	1678	92.6	153	1712	1712	0	1179	3051
Pign	PIGN	64.1	598	933	330	4	5	746	80	1	932	934	99.8	1	929	931	0	1179	3050
Gars1	GARS1	84.6	573	677	104	0	0	631	93.2	59	735	736	92	49	725	729	0	1179	3050
Kif27	LOC119970367	52.2	749	1435	621	20	65	991	69.1	1	1416	1426	99.3	1	1389	1394	0	1179	3049
Sestd1	SESTD1	86.6	597	689	88	2	4	651	94.5	1	689	698	98.7	1	685	696	0	1178	3047
Tyk2	TYK2	51.7	627	1213	521	19	65	809	66.7	1	1168	1179	99.1	5	1197	1207	0	1178	3048
Tlk1	LOC119961928	79.6	639	803	115	10	49	678	84.4	1	791	791	100	1	766	766	0	1177	3044
Scyl2	SCYL2	67.5	649	962	282	13	31	754	78.4	1	959	959	100	1	934	934	0	1177	3045
Hdac5	HDAC5	70.1	689	983	238	15	56	778	79.1	1	949	949	100	1	961	1133	0	1176	3041
Trim9	TRIM9	74.8	592	791	94	8	105	640	80.9	1	688	711	96.8	1	789	817	0	1176	3043
Pigg	PIGG	59.9	590	985	385	7	10	766	77.8	1	981	984	99.7	1	979	983	0	1176	3041
Ehmt2	LOC119975701	63.6	617	970	317	8	36	702	72.4	573	1520	1527	62.1	432	1387	1394	0	1175	3040
Slit1	LOC119979682	68	1041	1530	385	9	104	1165	76.1	11	1453	1454	99.2	18	1530	1531	0	1175	3040
Evpl	EVPLA	41.3	794	1923	1042	13	87	1179	61.3	19	1861	2026	91	38	1953	2121	0	1175	3039
R3hdm2	LOC119958094	68	683	1005	290	13	32	787	78.3	36	1016	1016	96.6	48	1044	1044	0	1175	3040
Pex1	PEX1	50.7	654	1289	608	12	27	867	67.3	3	1279	1279	99.8	11	1284	1284	0	1175	3039
Hivep3	LOC119967034	46.7	920	1968	847	56	201	1130	57.4	11	1932	2600	73.9	8	1820	2348	0	1174	3037
Pde2a	LOC119977213	66.5	583	877	288	4	6	709	80.8	94	967	975	89.6	64	937	953	0	1174	3037
Hsp90aa1	LOC119952982	89.6	660	737	68	5	9	692	93.9	1	732	732	100	1	733	733	0	1174	3036
Map3k13	LOC119958362	67.2	666	991	255	17	70	742	74.9	7	959	959	99.4	1	959	959	0	1174	3036
Smc1b	LOC119955142	55.8	684	1225	540	1	1	869	70.9	1	1224	1233	99.3	1	1225	1248	0	1174	3036
Atp6v0a4	LOC119955113	70.5	592	840	238	5	10	690	82.1	1	837	837	100	1	833	833	0	1174	3037
Parp8	PARP8	81.4	672	826	145	7	9	725	87.8	32	853	853	96.4	111	931	931	0	1174	3037
Cdh7	CDH7A	74.4	586	788	195	3	7	679	86.2	1	787	787	100	1	782	785	0	1173	3035
Tbc1d31	TBC1D31	59.7	643	1077	402	10	32	790	73.4	1	1072	1090	98.3	1	1050	1061	0	1173	3035
Brinp3	LOC119964904	73.1	570	780	186	6	24	665	85.3	1	770	770	100	1	766	766	0	1173	3034
Cux2	CUX2B	53.5	827	1546	569	32	150	993	64.2	20	1481	1481	98.7	116	1595	1595	0	1172	3031
Setd1b	SETD1BA	47.7	1028	2154	760	55	366	1194	55.4	94	2066	2066	95.5	18	1986	1986	0	1172	3033
Ints9	INTS9	86.1	566	657	91	0	0	613	93.3	1	657	658	99.8	1	657	658	0	1172	3032
Ankrd12	ANKRD12	49.3	1087	2207	904	53	216	1371	62.1	1	2131	2131	100	1	2067	2067	0	1172	3032
Clcn7	CLCN7	74.4	609	818	181	7	28	685	83.7	1	805	805	100	1	803	803	0	1172	3031
Zer1	ZER1	76	596	784	170	3	18	660	84.2	1	771	771	100	1	779	779	0	1172	3033
Dna2	DNA2	59.7	606	1015	390	8	19	756	74.5	456	1463	1478	68.2	47	1049	1062	0	1171	3030
Fign	FIGN	78.2	599	766	149	7	18	681	88.9	21	780	780	97.4	6	759	759	0	1171	3029
Dnm1l	DNM1L	81.8	619	757	118	7	20	684	90.4	1	739	739	100	1	755	755	0	1171	3029
Strn3	STRN3	77.3	628	812	124	9	60	669	82.4	40	805	805	95.2	56	853	853	0	1170	3026
Eif2ak3	EIF2AK3	60.1	666	1109	371	20	72	791	71.3	12	1067	1074	98.3	10	1099	1114	0	1170	3028
Hps5	HPS5	53.3	653	1225	448	18	124	832	67.9	3	1205	1205	99.8	4	1126	1126	0	1170	3028
Morc2a	MORC2	63.5	665	1047	337	13	45	774	73.9	1	1018	1018	100	1	1031	1031	0	1169	3024
Pde3a	PDE3A	60.9	703	1155	388	21	64	827	71.6	1	1123	1159	96.9	1	1123	1141	0	1169	3023
Hectd2	HECTD2	75.6	574	759	175	2	10	657	86.6	30	787	787	96.3	26	775	775	0	1169	3025
Cttnbp2	CTTNBP2	50.2	863	1720	739	33	118	1079	62.7	1	1683	1691	99.5	1	1639	1648	0	1169	3024
Npr1	LOC119958618	58.4	602	1031	313	6	116	721	69.9	25	943	943	97.5	31	1057	1057	0	1169	3025
Msh3	MSH3	57.1	619	1084	441	6	24	789	72.8	13	1094	1099	98.5	19	1080	1095	0	1169	3024
Hltf	HLTF	60.8	607	999	333	11	59	755	75.6	46	1026	1026	95.6	46	1003	1003	0	1168	3022
Tubgcp4	TUBGCP4	84.9	598	704	68	3	38	633	89.9	1	703	703	100	1	667	667	0	1168	3021
Muc6	LOC119970922	45.6	531	1165	626	4	8	737	63.3	21	1178	1254	92.3	39	1202	4931	0	1167	3020
Ppp4r1	PPP4R1	63.9	642	1004	303	11	59	745	74.2	1	998	998	100	1	951	951	0	1166	3016
Bbs7	BBS7	78.5	561	715	153	1	1	643	89.9	1	714	714	100	1	715	715	0	1166	3016
Rfx6	RFX6	67.6	633	936	276	12	27	731	78.1	17	945	948	98	12	927	927	0	1166	3016
Hip1r	LOC119962198	64.2	687	1070	374	5	9	816	76.3	46	1111	1115	95.6	1	1065	1068	0	1165	3014
Wnk2	WNK2	41.2	943	2290	835	63	512	1139	49.7	199	2198	2198	91	182	2249	2249	0	1165	3014
Eef1ece2	LOC119975891	72.3	562	777	205	3	10	657	84.6	13	789	789	98.5	144	910	910	0	1165	3015
Eif5b	EIF5B	77.7	695	894	188	4	11	774	86.6	315	1208	1208	74	334	1216	1216	0	1165	3015
Prickle1	PRICKLE1B	72.7	609	838	213	13	16	696	83.1	1	828	828	100	1	832	832	0	1165	3015
Uso1	USO1	69.7	674	967	237	12	56	754	78	1	928	942	98.5	1	950	966	0	1165	3015
Nedd4	NEDD4A	57.2	637	1114	357	20	120	764	68.6	117	1218	1218	90.5	202	1207	1207	0	1164	3010
Ctbp2	LOC119979467	61.8	643	1040	331	18	66	753	72.4	1	1026	1026	100	1	988	988	0	1164	3010
Nup107	NUP107	64.1	597	931	319	7	15	719	77.2	6	927	928	99.4	1	925	926	0	1164	3011
Tek	TEK	57.8	645	1116	456	10	15	799	71.6	18	1129	1130	98.4	18	1122	1123	0	1164	3010
Bbs9	BBS9	67.1	583	869	279	4	7	705	81.1	1	863	863	100	1	868	885	0	1163	3009
Chsy1	CHSY1	71.8	573	798	193	5	32	666	83.5	1	766	769	99.6	1	798	800	0	1162	3005
Hspa8	LOC119953957	92.1	595	646	50	1	1	625	96.7	1	645	645	100	1	646	646	0	1162	3005
Igsf3	LOC119968962	48	583	1214	574	8	57	808	66.6	5	1167	1168	99.6	6	1213	1214	0	1162	3005
Cpt1a	CPT1AB	73.4	547	745	198	0	0	645	86.6	1	745	749	99.5	26	770	798	0	1162	3006
Afg3l2	AFG3L2	77.2	607	786	165	6	14	669	85.1	1	775	797	97.2	1	783	802	0	1161	3004
Sema3c	SEMA3C	74.2	552	744	190	1	2	649	87.2	8	751	753	98.8	8	749	751	0	1161	3004
Ntrk3	LOC119974515	69.4	592	853	204	9	57	662	77.6	8	812	812	99.1	7	850	850	0	1161	3003
Phf2	PHF2	58.5	657	1123	311	15	155	788	70.2	1	995	995	100	1	1096	1096	0	1160	3001
Phf12	PHF12B	63.3	655	1035	337	17	43	770	74.4	1	1024	1024	100	1	1003	1003	0	1160	3001
Drp2	DRP2	67.7	592	875	275	4	8	702	80.2	1	874	885	98.8	103	970	981	0	1160	3000
Zranb3	ZRANB3	53.4	643	1203	426	19	134	804	66.8	20	1191	1191	98.4	21	1120	1120	0	1160	3002
Dyrk1a	DYRK1AA	85.2	662	777	98	4	17	691	88.9	1	774	774	100	1	763	763	0	1160	3001
Hsp90ab1	LOC119966958	84.7	622	734	102	2	10	662	90.2	1	734	734	100	1	724	724	0	1159	2997
Mmut	MUT	79.2	575	726	135	1	16	650	89.5	28	753	755	96.2	37	746	748	0	1159	2997
Pam	PAM	60.2	577	959	362	11	20	720	75.1	8	957	981	96.8	11	958	980	0	1159	2999
Ints10	INTS10	75.8	578	763	153	5	32	661	86.6	1	732	733	99.9	1	762	763	0	1158	2996
Igdcc4	IGDCC4	53.4	632	1184	499	21	53	808	68.2	8	1154	1332	86.1	61	1228	1312	0	1157	2994
Armh3	ARMH3	87.4	603	690	86	1	1	645	93.5	1	690	690	100	1	689	689	0	1157	2993
Bcor	BCOR	44.4	828	1864	899	47	137	1104	59.2	79	1911	1917	95.6	15	1772	1773	0	1157	2992
Cramp1	CRAMP1	54.7	742	1356	470	32	144	891	65.7	1	1283	1283	100	51	1335	1335	0	1156	2990
Prkg2	PRKG2	73.5	575	782	185	4	22	660	84.4	14	793	793	98.4	1	762	762	0	1155	2988
Man2b2	MAN2B2	57.4	579	1009	404	11	26	737	73	35	1035	1035	96.7	28	1018	1018	0	1155	2987
Arap3	ARAP3	44.7	685	1534	689	27	160	933	60.8	10	1524	1588	95.4	8	1400	1539	0	1155	2987
Dhx35	DHX35	82.9	580	700	118	1	2	638	91.1	1	698	699	99.9	1	700	703	0	1155	2989
Sez6l	LOC119974779	70.1	527	752	220	2	5	638	84.8	296	1043	1043	71.7	214	964	964	0	1154	2986
Tex2	TEX2	58.9	689	1169	418	15	62	821	70.2	1	1148	1148	100	1	1128	1128	0	1154	2985
Man2b1	MAN2B1	58.7	578	985	376	7	31	703	71.4	26	991	991	97.5	47	1019	1024	0	1154	2985
Kif7	KIF7	52.3	752	1439	561	19	126	942	65.5	43	1456	1457	97	11	1348	1348	0	1153	2983
Tmem132d	LOC119962282	56.4	617	1094	455	10	22	791	72.3	23	1111	1111	98	21	1097	1097	0	1152	2980
Klhl29	LOC119967520	73.1	669	915	191	10	55	756	82.6	1	900	900	100	1	875	875	0	1152	2980
Vac14	VAC14	76.2	619	812	153	5	40	680	83.7	1	805	816	98.7	1	779	782	0	1152	2981
Atp6v1a	ATP6V1AB	93.5	577	617	40	0	0	596	96.6	1	617	617	100	1	617	617	0	1151	2977
Trak1	TRAK1A	69.9	678	970	227	11	65	762	78.6	96	1059	1061	90.9	27	937	939	0	1151	2977
Adam22	ADAM22	60.1	573	953	307	12	73	696	73	50	938	938	94.8	37	980	980	0	1151	2977
Chsy3	LOC119970310	65.7	586	892	236	8	70	679	76.1	1	830	830	100	1	884	884	0	1151	2977
Acsl4	ACSL4A	78.1	555	711	155	1	1	636	89.5	1	710	710	100	1	711	711	0	1150	2975
Rhbdf1	RHBDF1A	76.8	584	760	135	7	41	641	84.3	2	722	855	84.3	14	771	926	0	1149	2971
Mms19	MMS19	60.1	619	1030	395	6	16	757	73.5	7	1035	1035	99.4	17	1031	1031	0	1148	2970
Plcb2	LOC119956011	55.5	630	1136	478	8	28	817	71.9	13	1132	1193	93.9	13	1136	1181	0	1147	2968
Smurf1	SMURF1	79.1	566	716	118	4	32	607	84.8	5	693	693	99.4	47	757	757	0	1146	2964
Slc6a15	SLC6A15	77	564	732	162	3	6	649	88.7	1	729	729	100	1	729	729	0	1146	2965
Mid1	MID1	78.3	556	710	111	2	43	618	87	21	691	691	97.1	1	706	706	0	1146	2965
Mov10l1	MOV10L1	47.9	626	1306	562	17	118	837	64.1	52	1307	1318	95.3	1	1238	1239	0	1145	2961
Ogt	LOC119951137	92.9	975	1049	59	3	15	1011	96.4	1	1038	1042	99.6	1	1045	1046	0	1145	2963
Hspa4	HSPA4A	72.7	582	801	211	4	8	687	85.8	1	801	851	94.1	1	793	842	0	1145	2963
Fzd3	FZD3A	85.8	570	664	93	1	1	620	93.4	11	673	673	98.5	3	666	666	0	1145	2963
Hspa5	HSPA5	91.3	589	645	54	2	2	623	96.6	7	649	649	99.1	11	655	655	0	1144	2959
Acap2	LOC119976607	73	608	833	204	8	21	697	83.7	1	831	833	99.8	1	814	816	0	1142	2954
Mid2	LOC119951706	78.6	561	714	122	2	31	623	87.3	1	684	686	99.7	21	733	735	0	1142	2953
Dpp10	LOC119962051	68.5	549	801	247	3	5	671	83.8	1	797	797	100	1	800	800	0	1142	2953
Scin	SCIN	76.8	545	710	164	1	1	620	87.3	3	711	727	97.5	5	714	715	0	1142	2953
Wwp2	WWP2	72.2	643	890	220	7	27	718	80.7	1	883	883	100	1	870	870	0	1142	2954
Usp54	LOC119956124	43.7	802	1836	747	45	287	1030	56.1	1	1764	1831	96.3	1	1621	1650	0	1141	2951
Casd1	CASD1	69.3	552	797	241	3	4	659	82.7	1	794	794	100	1	796	797	0	1141	2952
Pdzd2	PDZD2	35.1	1058	3018	1495	80	465	1475	48.9	1	2779	2784	99.8	1	2792	2796	0	1140	2950
Epc1	LOC119966493	75.9	620	817	188	7	9	692	84.7	1	812	812	100	1	813	813	0	1140	2949
Sec23ip	LOC119979296	62.9	642	1021	311	18	68	741	72.6	7	998	998	99.4	17	998	998	0	1139	2945
Ppfibp1	PPFIBP1B	63	685	1087	333	14	69	818	75.3	22	1095	1095	98.1	2	1032	1032	0	1139	2945
Osbpl3	OSBPL3B	64.9	582	897	299	11	16	712	79.4	3	895	895	99.8	2	886	886	0	1139	2947
Arid4b	ARID4B	59.1	807	1366	460	25	99	963	70.5	1	1319	1319	100	1	1314	1314	0	1139	2947
Prdm16	PRDM16	58.9	774	1314	434	20	106	903	68.7	27	1284	1284	98	14	1277	1277	0	1138	2943
Pdzd8	PDZD8	56.6	658	1163	417	25	88	820	70.5	4	1107	1117	98.8	6	1139	1147	0	1136	2939
Hadha	LOC119967472	73.4	558	760	202	0	0	659	86.7	4	763	764	99.5	3	762	763	0	1136	2939
Sdha	SDHA	85.5	550	643	92	1	1	596	92.7	30	672	672	95.7	23	664	664	0	1135	2937
Rfc1	RFC1	56.3	674	1197	402	23	121	817	68.3	1	1153	1180	97.7	1	1120	1145	0	1135	2937
Ttc13	TTC13	71	593	835	226	5	16	672	80.5	11	836	838	98.6	16	843	845	0	1134	2934
Dtna	DTNA	77.6	608	784	129	9	47	679	86.6	7	779	823	93.9	1	748	790	0	1134	2933
Prdm10	PRDM10	65.8	795	1208	307	18	106	902	74.7	1	1160	1160	100	1	1150	1150	0	1134	2934
Avil	AVIL	65.2	554	850	262	4	34	663	78	1	817	817	100	30	878	878	0	1134	2934
Nfxl1	NFXL1	69.7	597	856	250	5	9	685	80	38	888	892	95.4	62	913	918	0	1134	2933
Tnxb	LOC119975785	29.2	1116	3820	2078	121	626	1690	44.2	548	4151	4170	86.4	736	4145	4361	0	1132	2929
Gpr158	GPR158A	55.6	636	1144	459	21	49	818	71.5	73	1196	1351	83.2	76	1190	1200	0	1132	2929
Prickle2	PRICKLE2B	64.6	576	891	289	12	26	679	76.2	25	900	900	97.3	58	937	937	0	1131	2926
Ntn1	NTN1A	85.3	515	604	89	0	0	562	93	1	604	604	100	1	604	604	0	1131	2926
Tlk2	TLK2	80.7	606	751	86	4	59	639	85.1	1	693	693	100	1	750	750	0	1131	2925
Erc1	ERC1B	73.4	838	1141	254	5	49	934	81.9	1	1113	1113	100	1	1120	1120	0	1131	2926
Zyg11b	ZYG11	77.1	570	739	168	1	1	647	87.6	15	753	757	97.6	5	742	744	0	1131	2925
Ints13	INTS13	79.8	574	719	120	2	25	621	86.4	1	711	723	98.3	1	702	740	0	1130	2924
Ece1	ECE1	71.9	544	757	209	4	4	641	84.7	12	765	765	98.6	14	769	769	0	1130	2924
Adnp	ADNPB	66	583	884	260	13	41	688	77.8	9	877	1311	66.3	1	858	1108	0	1130	2924
Mcm3	MCM3	76	618	813	186	1	9	698	85.9	6	818	818	99.4	9	812	812	0	1129	2921
Trpc4ap	LOC119969774	74.4	572	769	184	6	13	672	87.4	19	778	778	97.7	33	797	797	0	1129	2919
Pnpt1	LOC119972555	77.5	557	719	161	1	1	654	91	80	798	809	88.9	55	772	783	0	1128	2918
Pdcd6ip	LOC119972710	68.2	621	911	250	7	40	712	78.2	5	911	916	99	3	877	877	0	1128	2917
Itga7	ITGA7	52	587	1129	486	10	56	764	67.7	18	1093	1094	98.4	33	1158	1180	0	1128	2918
Helq	HELQ	59.5	611	1027	368	10	48	762	74.2	73	1091	1097	92.9	135	1121	1141	0	1127	2915
Tmem245	TMEM245	67.3	588	874	248	5	38	694	79.4	47	905	905	94.9	38	888	888	0	1127	2915
Tmem168	TMEM168B	76	532	700	165	1	3	614	87.7	40	739	739	94.7	1	697	697	0	1125	2911
Cert1	LOC119970604	87.9	559	636	63	3	14	592	93.1	1	634	634	100	1	624	624	0	1125	2909
Pabpc1	LOC119972767	92.1	585	635	44	3	6	602	94.8	1	631	631	100	1	633	636	0	1124	2907
Kat14	KAT14	74	569	769	194	4	6	653	84.9	17	784	784	98	16	779	779	0	1123	2905
Usp4	USP4	57.3	617	1076	264	16	195	730	67.8	7	1071	1130	94.2	11	902	967	0	1123	2905
Chl1	CHL1B	48.3	600	1242	586	11	56	796	64.1	34	1266	1266	97.4	31	1225	1225	0	1123	2906
Fgfr3	LOC119963931	79.1	559	707	142	4	6	616	87.1	342	1046	1060	66.5	92	794	802	0	1123	2906
Sv2c	SV2CA	79.4	577	727	147	1	3	632	86.9	1	724	724	100	1	727	727	0	1123	2905
Ano2	LOC119973322	58.9	613	1040	372	15	55	765	73.6	26	1051	1051	97.6	4	1002	1002	0	1122	2903
Ttc7b	TTC7B	66.7	599	898	204	3	95	659	73.4	46	849	849	94.7	41	937	937	0	1122	2901
Tti1	TTI1	53.7	589	1096	478	8	29	787	71.8	1	1082	1086	99.6	1	1081	1085	0	1122	2902
Fbxo42	FBXO42	78.4	572	730	138	8	20	617	84.5	22	744	744	97.2	1	717	717	0	1121	2899
Cntrl	CNTRL	47.5	1082	2276	1176	10	18	1425	62.6	49	2311	2352	96.2	47	2317	2334	0	1121	2900
Rimbp2	RIMBP2	46.3	743	1605	534	38	328	890	55.5	120	1655	1655	92.8	25	1370	1370	0	1120	2897
Prkcq	PRKCQ	75.5	532	705	171	2	2	607	86.1	30	732	732	96	1	705	707	0	1120	2898
Rbbp6	RBBP6	50.1	923	1842	736	41	183	1114	60.5	1	1744	1823	95.7	1	1757	1828	0	1120	2896
Slc25a12	SLC25A12	81.7	553	677	123	1	1	611	90.3	1	677	680	99.6	1	676	677	0	1120	2896
Efr3a	LOC119972479	70.8	592	836	217	6	27	675	80.7	32	861	861	96.4	5	819	819	0	1119	2894
Slco3a1	SLCO3A1	79.2	565	713	128	6	20	628	88.1	3	712	712	99.7	15	710	710	0	1119	2895
Fmnl1	FMNL1A	59.5	691	1161	393	15	77	840	72.4	1	1132	1132	100	1	1113	1113	0	1119	2895
Diaph1	LOC119965493	66.7	804	1205	356	8	45	957	79.4	28	1188	1223	94.9	32	1235	1264	0	1119	2894
Slc6a5	SLC6A5	72.4	579	800	199	8	22	647	80.9	10	790	791	98.7	34	830	831	0	1119	2895
Garem1	GAREM	69.4	614	885	238	17	33	680	76.8	10	883	883	99	14	876	876	0	1118	2891
Xylt2	XYLT2	64.2	556	866	295	5	15	653	75.4	1	852	852	100	1	865	865	0	1118	2892
Nemf	LOC119952888	58.5	673	1151	382	15	96	795	69.1	1	1142	1142	100	1	1064	1064	0	1117	2888
F5	F5	34.2	749	2190	1179	40	262	1109	50.6	25	1991	1993	98.7	31	2181	2183	0	1117	2890
Rpap1	RPAP1	46.8	677	1448	689	22	82	914	63.1	1	1418	1432	99	2	1397	1409	0	1116	2886
Piwil2	PIWIL2	61.6	546	887	319	6	22	678	76.4	100	972	972	89.8	164	1042	1042	0	1116	2887
Nfatc3	LOC119971343	58.9	634	1076	304	21	138	734	68.2	1	959	979	98	1	1055	1076	0	1116	2886
Ulk1	ULK1B	60.2	656	1089	370	15	63	771	70.8	1	1043	1043	100	8	1079	1079	0	1115	2885
Gys2	GYS2	77.6	544	701	150	4	7	614	87.6	5	699	699	99.4	5	704	704	0	1115	2885
Hip1	HIP1	62.2	650	1045	368	4	27	771	73.8	1	1040	1040	100	1	1023	1037	0	1115	2883
Gaa	GAA	60.1	525	874	324	4	25	649	74.3	110	959	960	88.5	80	952	953	0	1115	2883
Papss1	PAPSS1	87.9	531	604	73	0	0	567	93.9	15	618	618	97.7	21	624	624	0	1115	2883
Pde4b	PDE4BA	77.5	600	774	136	5	38	655	84.6	1	774	774	100	1	736	736	0	1115	2883
Rreb1	RREB1A	49.8	825	1657	610	45	222	1020	61.6	98	1604	1784	84.5	10	1594	1754	0	1115	2885
Prpf6	PRPF6	91.7	863	941	77	1	1	883	93.8	22	961	961	97.8	1	941	941	0	1115	2884
Bbs2	BBS2	75	541	721	180	0	0	631	87.5	1	721	721	100	1	721	721	0	1115	2884
Rasa2	RASA2	67.7	546	807	255	4	6	672	83.3	20	826	826	97.7	82	882	884	0	1114	2881
Phldb1	PHLDB1B	49.9	849	1700	661	40	190	1030	60.6	64	1728	1728	96.4	98	1642	1642	0	1114	2882
Ano6	ANO6	62.7	551	879	301	7	27	683	77.7	22	894	922	94.7	48	905	932	0	1114	2882
Esyt2	ESYT2B	66.1	575	870	256	5	39	693	79.7	27	891	906	95.5	29	864	880	0	1114	2881
App	LOC119968742	79.1	613	775	108	7	54	664	85.7	13	742	742	98.4	5	770	770	0	1113	2880
Raph1	RAPH1A	59.6	820	1376	424	28	132	944	68.6	1	1303	1304	99.9	1	1317	1318	0	1112	2877
Enpep	LOC119963293	57.6	551	957	377	9	29	692	72.3	7	954	961	98.6	5	941	945	0	1112	2875
Itch	LOC119969690	74.9	649	867	190	7	28	720	83	17	874	874	98.2	17	864	864	0	1112	2876
Afg3l1	LOC119971220	75.7	568	750	169	6	13	644	85.9	22	764	775	95.9	34	777	789	0	1112	2876
Cnot10	CNOT10	77.7	576	741	154	6	11	636	85.8	13	746	746	98.4	8	744	744	0	1111	2873
Nisch	NISCH	44.8	728	1624	654	26	242	960	59.1	14	1443	1443	99.1	18	1593	1593	0	1111	2873
Git1	GIT1	75.6	595	787	149	8	43	655	83.2	1	761	761	100	1	770	770	0	1111	2874
Xpr1	LOC119964942	80.9	564	697	120	6	13	610	87.5	1	686	686	100	1	695	695	0	1111	2874
Kif3a	KIF3A	83.3	605	726	93	4	28	643	88.6	21	722	722	97.2	4	725	725	0	1111	2874
Wdtc1	WDTC1	78.8	534	678	137	4	7	602	88.8	1	672	672	100	1	677	677	0	1110	2870
Qars1	QARS1	68.1	546	802	223	2	33	641	79.9	4	805	805	99.6	7	775	775	0	1110	2872
Secisbp2l	SECISBP2L	62.6	680	1086	353	21	53	801	73.8	196	1260	1272	83.7	8	1061	1089	0	1110	2872
Tmc3	LOC119975207	57.3	661	1153	415	20	77	808	70.1	10	1109	1109	99.2	2	1130	1130	0	1110	2872
Parp4	PARP4	49.1	600	1221	589	13	32	826	67.6	4	1207	2062	58.4	2	1207	1969	0	1110	2872
Usp31	USP31	51.8	681	1314	458	28	175	828	63	127	1356	1356	90.7	120	1342	1344	0	1110	2870
Ints6l	INTS6L	69.4	583	840	232	11	25	682	81.2	1	833	833	100	74	895	898	0	1110	2872
Nrde2	NRDE2	52.5	622	1184	519	14	43	805	68	7	1160	1160	99.5	2	1172	1172	0	1110	2871
Arhgef7	ARHGEF7B	75.5	570	755	179	3	6	649	86	36	789	789	95.6	170	919	919	0	1109	2868
Cfap74	CFAP74	42	661	1572	813	21	98	990	63	99	1598	1599	93.8	76	1621	1623	0	1109	2869
Tie1	TIE1	54.8	666	1216	437	9	113	807	66.4	17	1221	1222	98.6	20	1133	1134	0	1109	2868
Nrp1	NRP1A	59.1	551	933	349	10	33	684	73.3	11	931	931	98.9	12	923	923	0	1109	2869
Lnpep	LOC119970494	55.3	573	1036	447	10	16	741	71.5	5	1038	1038	99.6	4	1025	1025	0	1109	2869
Klb	LOC119962979	53.6	542	1012	430	12	40	709	70.1	7	1005	1008	99.1	37	1021	1043	0	1108	2865
Cdh18	LOC119965741	71.5	564	789	223	1	2	660	83.7	1	787	788	99.9	1	789	790	0	1108	2867
Apba1	APBA1A	78.8	607	770	152	7	11	660	85.7	58	822	822	93.1	79	842	842	0	1108	2867
Kcnb2	LOC119972610	68.7	628	914	252	11	34	710	77.7	1	887	887	100	1	907	907	0	1107	2864
Synrg	SYNRG	50.5	734	1454	568	27	152	909	62.5	1	1426	1426	100	1	1330	1330	0	1107	2864
Jakmip3	JAKMIP3	81.7	666	815	144	2	5	732	89.8	1	814	962	84.6	1	811	847	0	1107	2862
Pla2g4a	LOC119964711	75.6	554	733	170	6	9	631	86.1	19	747	772	94.4	10	737	748	0	1107	2864
Hspa9	HSPA9	86.4	577	668	88	2	3	624	93.4	4	668	668	99.6	12	679	679	0	1107	2863
Pcca	PCCA	78.3	546	697	150	1	1	613	87.9	16	712	712	97.9	29	724	724	0	1106	2861
Hspa12a	HSPA12A	80.6	537	666	128	1	1	602	90.4	9	674	674	98.8	31	695	695	0	1106	2860
Tm9sf4	TM9SF4	86.6	548	633	84	1	1	582	91.9	35	666	666	94.9	12	644	644	0	1106	2861
Atg7	ATG7	76.1	529	695	165	1	1	597	85.9	10	703	704	98.6	46	740	741	0	1105	2857
Kif14	KIF14	53.3	656	1230	545	17	29	848	68.9	323	1542	1646	74.1	368	1578	1717	0	1105	2858
Tbc1d23	TBC1D23	78.7	551	700	147	2	2	620	88.6	34	733	733	95.5	2	699	699	0	1105	2859
Parp6	LOC119956767	86.4	566	655	44	4	45	589	89.9	41	664	664	94	2	642	642	0	1104	2856
Nid1	NID1A	56	710	1268	498	22	60	874	68.9	151	1392	1393	89.2	11	1244	1245	0	1104	2856
Sez6	SEZ6B	65.7	491	747	254	2	2	617	82.6	348	1092	1110	67.1	235	981	991	0	1103	2852
Brip1	BRIP1	61.8	559	904	317	9	28	693	76.7	1	887	1307	67.9	1	893	1174	0	1103	2852
Kl	KL	53.6	536	1000	420	11	44	697	69.7	18	991	991	98.3	33	1014	1014	0	1103	2852
Wdr44	WDR44	68.4	644	942	251	16	47	720	76.4	1	925	926	99.9	1	912	915	0	1103	2853
Lrrc8d	LOC119964388	79.9	693	867	152	5	22	749	86.4	1	853	853	100	1	859	859	0	1103	2854
D430041D05Rik	KIAA1549LA	57.4	644	1121	451	16	26	804	71.7	318	1423	1423	77.7	1038	2147	2147	0	1103	2854
Apbb2	APBB2B	74.4	569	765	170	5	26	649	84.8	16	764	764	98	7	761	761	0	1102	2850
Gys1	LOC119971723	77.4	532	687	143	2	12	607	88.4	4	678	726	93	3	689	738	0	1102	2849
Ank1	LOC119957547	51.9	644	1242	437	23	161	811	65.3	780	1989	1997	60.6	832	1944	1950	0	1101	2847
Ankrd50	ANKRD50	84.5	1202	1422	200	7	20	1283	90.2	4	1415	1415	99.8	16	1427	1427	0	1101	2847
Nfx1	NFX1	68.6	544	793	245	4	4	636	80.2	355	1147	1147	69.1	326	1114	1114	0	1101	2848
Slco5a1	LOC119972603	79.2	576	727	148	3	3	625	86	68	794	799	91	121	844	850	0	1100	2844
Plod2	PLOD2	69.2	502	725	222	1	1	608	83.9	38	761	761	95.1	34	758	758	0	1100	2845
Fchsd2	LOC119977748	74.9	574	766	190	2	2	658	85.9	1	766	766	100	1	764	764	0	1100	2845
Cnot4	CNOT4B	76.2	592	777	110	13	75	645	83	1	766	766	100	1	713	713	0	1100	2845
Stxbp1	LOC119955959	90.7	547	603	56	0	0	581	96.4	1	603	604	99.8	1	603	603	0	1100	2846
Pnpla6	LOC119957014	64.6	602	932	147	3	183	667	71.6	51	801	874	85.9	43	972	1359	0	1100	2844
Strip2	LOC119973511	70.5	571	810	217	7	22	664	82	8	798	801	98.8	36	842	844	0	1099	2843
Myh6	LOC119978142	66	558	845	268	5	19	667	78.9	16	843	1936	42.8	15	857	1939	0	1099	2842
Samd4	SAMD4A	74.1	572	772	124	4	76	626	81.1	1	707	707	100	1	761	761	0	1099	2843
Klhl15	KLHL15	86.2	520	603	83	0	0	574	95.2	44	646	647	93.2	1	603	604	0	1099	2843
Usp8	USP8	60.2	673	1118	389	18	56	808	72.3	1	1089	1089	100	1	1091	1091	0	1098	2839
Cog7	COG7	74	577	780	190	2	13	657	84.2	1	767	768	99.9	1	780	782	0	1098	2840
Ebf3	EBF3A	97.3	570	586	16	0	0	580	99	1	586	596	98.3	1	586	629	0	1098	2841
Abcg1	LOC119968750	85.9	553	644	91	0	0	597	92.7	1	644	644	100	23	666	666	0	1098	2839
Galnt7	GALNT7	78.5	518	660	135	3	7	580	87.9	1	656	656	100	1	657	657	0	1098	2840
Pcsk2	PCSK2	86	534	621	86	1	1	574	92.4	19	639	641	96.9	18	637	637	0	1097	2837
Tbc1d2b	TBC1D2B	61.6	578	938	331	12	29	709	75.6	21	936	936	97.9	35	965	965	0	1097	2838
Cep120	LOC119970416	61.3	622	1015	353	11	40	773	76.2	6	1015	1020	99	5	984	988	0	1097	2837
Brsk2	LOC119971908	75.2	617	821	44	3	160	644	78.4	2	822	846	97	3	663	719	0	1097	2837
Wdr48	LOC119966568	92.8	619	667	47	1	1	642	96.3	11	677	677	98.5	26	691	691	0	1096	2834
Aacs	AACS	77.7	518	667	148	1	1	599	89.8	6	672	672	99.3	7	672	672	0	1095	2832
Smo	SMO	70.1	552	787	173	10	62	625	79.4	37	822	822	95.6	68	793	793	0	1095	2831
Thbs3	THBS3A	74.5	704	945	240	1	1	803	85	8	951	952	99.2	10	954	956	0	1095	2831
Ripor2	RIPOR2	55.9	617	1104	454	10	33	788	71.4	1	1088	1088	100	1	1087	1087	0	1095	2831
Phf14	PHF14	67.2	621	924	239	11	64	703	76.1	15	881	909	95.4	1	917	946	0	1095	2833
Spag17	SPAG17	36.4	898	2467	1244	55	325	1268	51.4	20	2326	2341	98.5	15	2316	2320	0	1095	2833
Pcsk1	PCSK1	71.8	541	753	198	3	14	625	83	8	754	756	98.8	7	751	753	0	1095	2833
Scfd1	SCFD1	85.7	538	628	90	0	0	589	93.8	3	630	633	99.2	10	637	639	0	1094	2830
Uba1	LOC119973637	54.6	559	1024	337	4	128	698	68.2	13	915	915	98.7	41	1057	1058	0	1093	2826
Rint1	RINT1	73	552	756	194	1	10	648	85.7	9	764	764	99	47	792	792	0	1093	2826
Adam12	LOC119950873	66	543	823	256	9	24	628	76.3	77	895	933	87.8	41	843	903	0	1093	2828
Vps16	VPS16	64.4	542	842	269	1	31	669	79.5	2	843	843	99.9	29	839	839	0	1093	2826
Dnajc6	DNAJC6	59.2	600	1014	340	17	74	723	71.3	1	986	986	100	1	968	968	0	1092	2825
Nek1	NEK1	51.2	711	1388	537	29	140	878	63.3	1	1365	1398	97.6	1	1271	1275	0	1092	2824
Pde10a	PDE10A	67.1	538	802	205	2	59	640	79.8	37	836	853	93.8	116	860	891	0	1091	2822
Agap3	LOC119972178	55.9	648	1160	301	18	211	746	64.3	74	1115	1115	93.5	27	1093	1093	0	1091	2821
Nell2	LOC119954981	71.8	581	809	228	0	0	668	82.6	7	815	815	99.3	11	819	819	0	1091	2822
Strn	STRN	69.9	577	825	194	9	54	654	79.3	1	787	787	100	1	809	809	0	1091	2822
Ppp6r3	PPP6R3	65.5	592	904	281	10	31	724	80.1	1	898	924	97.2	1	879	879	0	1091	2822
Nell1	LOC119971968	69.7	564	809	242	2	3	655	81	1	807	807	100	3	810	810	0	1091	2822
Lrp12	LRP12	72.6	612	843	216	7	15	691	82	39	871	871	95.6	22	859	859	0	1090	2819
Hells	HELLS	69.7	572	821	237	8	12	694	84.5	38	850	854	95.2	1	817	821	0	1090	2820
Suz12	SUZ12B	81.7	550	673	117	4	6	612	90.9	13	683	683	98.2	73	741	741	0	1090	2818
Fam120c	FAM120C	59.7	614	1028	317	16	97	710	69.1	1	971	971	100	1	988	1091	0	1090	2819
Tns2	LOC119958190	43.8	731	1669	592	46	346	921	55.2	31	1637	1638	98.1	24	1408	1408	0	1090	2818
Acsl6	LOC119965327	72	521	724	177	1	26	607	83.8	45	742	747	93.4	21	744	748	0	1090	2820
Dpp6	DPP6A	63.1	544	862	301	6	17	669	77.6	1	848	848	100	1	859	859	0	1090	2820
Frmpd3	FRMPD3	43.2	790	1827	852	41	185	1022	55.9	1	1752	1782	98.3	1	1717	1774	0	1089	2816
Ncam1	LOC119954469	63.8	547	858	299	5	12	659	76.8	1	848	1165	72.8	1	856	1162	0	1089	2816
Slc30a5	SLC30A5	75.9	587	773	172	2	14	662	85.6	1	771	771	100	1	761	761	0	1089	2817
Phtf2	LOC119973425	77.3	587	759	155	8	17	649	85.5	1	750	750	100	1	751	751	0	1088	2813
Rnf20	RNF20	68.9	687	997	282	8	28	814	81.6	6	998	998	99.5	1	973	973	0	1088	2815
Dlg4	LOC119958335	86.6	542	626	78	2	6	588	93.9	6	631	929	67.4	110	729	764	0	1088	2813
Tcerg1	LOC119965047	62.7	736	1173	264	9	173	805	68.6	33	1096	1096	97.1	15	1123	1123	0	1088	2815
Cdh6	LOC119965744	72.6	570	785	213	1	2	652	83.1	9	793	793	99	8	790	790	0	1088	2815
Acss2	ACSS2	72.3	500	692	167	3	25	584	84.4	17	708	709	97.6	33	699	701	0	1088	2815
Musk	MUSK	58.5	574	981	296	13	111	697	71	6	967	967	99.5	5	893	893	0	1088	2815
Ermp1	LOC119970152	64.5	530	822	288	4	4	661	80.4	65	882	882	92.7	78	899	899	0	1088	2813
Abce1	ABCE1	91.1	554	608	43	5	11	571	93.9	1	606	606	100	1	599	599	0	1087	2810
Pomgnt1	POMGNT1	79.7	519	651	127	2	5	584	89.7	1	646	650	99.4	1	651	660	0	1087	2810
Tjp2	LOC119970602	55.1	670	1216	294	27	252	797	65.5	28	1040	1040	97.4	42	1208	1208	0	1087	2811
Galntl6	GALNTL6	83.8	498	594	95	1	1	551	92.8	1	593	600	98.8	95	688	695	0	1087	2810
Gucy1b1	GUCY1B1	87.4	532	609	77	0	0	575	94.4	1	609	610	99.8	1	609	620	0	1086	2809
Git2	GIT2A	69.5	576	829	181	5	72	658	79.4	1	825	825	100	1	761	761	0	1085	2807
Blm	BLM	48.1	673	1398	579	32	146	874	62.5	1	1354	1471	92	4	1299	1419	0	1085	2805
Sort1	LOC119977998	66.9	523	782	226	4	33	622	79.5	31	781	781	96.2	135	914	914	0	1085	2806
Parp14	LOC119962032	35.6	697	1956	1088	27	171	1043	53.3	1	1896	1896	100	1	1845	1846	0	1085	2806
Aff4	AFF4	62.4	747	1197	402	22	48	856	71.5	8	1197	1208	98.5	1	1156	1160	0	1085	2805
Manba	MANBA	57.9	512	884	359	7	13	655	74.1	20	897	897	97.9	3	879	879	0	1084	2803
Epb41l3	LOC119972651	52.6	740	1408	472	26	196	886	62.9	45	1295	1295	96.6	57	1425	1425	0	1083	2802
Prkca	LOC119953069	85.1	525	617	67	5	25	561	90.9	24	618	624	95.4	69	682	688	0	1083	2801
Cdh20	LOC119965747	72.3	537	743	203	1	3	630	84.8	40	779	784	94.4	54	796	801	0	1083	2802
Cntnap1	CNTNAP1	47.7	549	1151	501	11	101	736	63.9	18	1083	1083	98.4	251	1385	1385	0	1082	2798
Pde4d	PDE4D	86.8	574	661	60	4	27	604	91.4	94	753	776	85.1	148	782	803	0	1082	2798
Dcaf6	DCAF6	64.5	622	965	291	13	52	710	73.6	6	928	931	99.1	9	963	968	0	1082	2797
Ighmbp2	IGHMBP2	59.3	614	1035	355	14	66	742	71.7	1	1020	1021	99.9	6	989	993	0	1082	2799
Ppwd1	PPWD1	83.8	518	618	95	2	5	569	92.1	7	620	620	99	30	646	646	0	1081	2795
Ercc2	ERCC2	81.4	522	641	119	0	0	595	92.8	24	664	664	96.5	120	760	760	0	1080	2793
Itgb1	LOC119966494	71.4	573	802	218	9	11	651	81.2	1	795	799	99.5	1	798	798	0	1080	2794
Arhgap45	LOC119953074	60.1	616	1025	335	20	74	761	74.2	1	998	1240	80.5	10	987	1127	0	1079	2790
Vil1	VIL1	61.5	513	834	309	4	12	653	78.3	1	829	829	100	1	827	827	0	1079	2790
Dclk2	DCLK2A	73.6	567	770	182	7	21	646	83.9	1	766	767	99.9	1	753	772	0	1079	2790
Hcn1	LOC119962778	68.5	608	888	196	9	84	686	77.3	124	950	950	87.1	46	910	910	0	1078	2787
Hspa4l	HSPA4L	68.3	566	829	240	10	23	677	81.7	1	813	839	96.9	1	822	838	0	1078	2787
Myo1c	LOC119974360	76.9	556	723	167	0	0	632	87.4	57	779	779	92.8	341	1063	1063	0	1077	2786
Wdhd1	WDHD1	53.6	586	1094	444	18	64	746	68.2	2	1073	1073	99.9	67	1118	1118	0	1077	2784
Gtf3c4	GTF3C4	67.2	519	772	244	5	9	633	82	27	792	792	96.7	49	817	817	0	1077	2786
Dync1i1	LOC119966203	85.7	553	645	89	2	3	593	91.9	1	643	646	99.5	1	644	645	0	1077	2784
Krit1	KRIT1	75	551	735	183	1	1	623	84.8	1	734	742	98.9	1	735	736	0	1077	2784
Mbtd1	MBTD1	77.4	541	699	129	8	29	598	85.6	12	700	701	98.3	29	708	736	0	1076	2783
Wfs1	LOC119963431	65	547	841	288	4	6	649	77.2	9	844	845	98.9	50	889	890	0	1076	2782
Fcho2	FCHO2	58.4	600	1028	203	7	225	712	69.3	1	1024	1024	100	3	809	809	0	1076	2783
Tet3	LOC119957461	41.4	849	2052	819	59	384	1049	51.1	200	2166	2166	90.8	51	1803	1803	0	1075	2780
Kank1	KANK1A	55.2	761	1379	544	23	74	933	67.7	13	1348	1348	99.1	41	1388	1388	0	1075	2780
Exoc3	EXOC3	73.2	547	747	198	1	2	639	85.5	1	747	747	100	11	755	755	0	1074	2778
Plec	LOC119966676	67.2	1278	1902	604	10	20	1523	80.1	3801	5689	5728	33	2783	4677	4691	1.19e-305	1074	2778
Ptpn11	PTPN11A	89	532	598	61	2	5	553	92.5	71	664	664	89.5	1	597	597	0	1073	2776
Abcd2	LOC119973338	76.9	571	743	152	8	20	637	85.7	1	728	728	100	1	738	741	0	1073	2775
Kif4	KIF4	54.4	672	1236	489	19	75	844	68.3	5	1204	1207	99.4	32	1228	1231	0	1073	2776
Jakmip2	LOC119965067	79	637	806	162	2	7	717	89	1	801	817	98	1	804	831	0	1073	2774
Muc19	LOC119973790	44.5	536	1204	613	23	55	708	58.8	31	1211	2730	43.3	42	1213	7524	0	1072	2772
Ift70b	FLR	79.6	530	666	116	2	20	594	89.2	5	660	661	99.2	8	663	664	0	1072	2773
Tbr1	TBR1B	79.9	566	708	89	16	53	598	84.5	1	682	682	100	1	681	681	0	1072	2772
Scube1	SCUBE1	72.4	686	948	247	4	15	759	80.1	1	940	1017	92.4	40	980	1032	0	1072	2773
Ttll7	TTLL7	61.3	566	923	329	12	28	714	77.4	2	908	909	99.8	1	911	912	0	1072	2773
Ptk2b	PTK2BA	58.2	581	998	381	13	36	738	73.9	28	1003	1006	97	34	1017	1020	0	1071	2770
Tmem67	TMEM67	54.7	534	976	426	7	16	697	71.4	20	990	990	98.1	97	1061	1061	0	1071	2770
Trim37	TRIM37	68.7	598	870	247	13	25	681	78.3	1	854	1022	83.6	1	861	1008	0	1071	2769
Igsf10	LOC119977418	31.7	892	2810	1611	50	307	1378	49	31	2778	2779	98.9	29	2593	2594	0	1071	2771
Stat1	LOC119961798	73.5	550	748	189	4	9	628	84	1	741	788	94	1	746	755	0	1071	2771
Crmp1	LOC119963436	77.1	529	686	154	3	3	599	87.3	1	683	683	100	1	686	686	0	1071	2769
Chd1l	CHD1L	67.9	594	875	265	7	16	697	79.7	22	884	1011	85.4	25	895	900	0	1071	2770
Prkci	PRKCI	86.3	521	604	67	3	16	553	91.6	13	609	609	98	1	595	595	0	1070	2768
Sh3pxd2a	SH3PXD2AA	52.4	619	1182	439	19	124	783	66.2	8	1129	1130	99.3	6	1123	1124	0	1070	2766
Kif19a	KIF19	62	627	1012	345	14	40	762	75.3	1	1006	1066	94.4	1	978	997	0	1070	2768
Srcin1	LOC119954452	56.3	685	1216	389	23	142	819	67.4	69	1224	1834	63	63	1196	1510	0	1070	2767
Dgkq	LOC119963580	61	523	858	315	7	20	666	77.6	1	849	852	99.6	89	935	939	0	1070	2767
Cdh12	LOC119965742	70.9	566	798	228	2	4	657	82.3	1	798	799	99.9	1	794	794	0	1070	2768
Atxn2	ATXN2	63.6	707	1111	329	24	75	827	74.4	37	1110	1116	96.2	70	1142	1211	0	1069	2764
Pals1	MPP5A	80.6	544	675	127	1	4	610	90.4	1	671	671	100	1	675	675	0	1069	2765
Ggnbp2	GGNBP2	76.4	570	746	164	7	12	622	83.4	1	740	740	100	54	793	793	0	1068	2762
U2surp	LOC119975489	72.4	712	983	218	13	53	791	80.5	1	972	972	100	89	1029	1029	0	1068	2761
F8	F8	32.1	753	2348	931	48	664	1098	46.8	3	1719	1720	99.8	4	2318	2319	0	1068	2762
Dym	DYM	74.7	541	724	182	1	1	632	87.3	1	724	725	99.9	1	723	724	0	1068	2763
Parp1	PARP1	57.3	580	1013	242	11	191	691	68.2	2	825	825	99.9	4	1014	1014	0	1068	2763
Tmem132e	TMEM132E	53.6	590	1100	409	15	101	739	67.2	49	1115	1115	95.7	45	1076	1076	0	1067	2759
Cpxm2	CPXM2	70.3	513	730	182	6	35	593	81.2	25	723	733	95.4	28	753	764	0	1067	2760
AU040320	KIAA0319L	73.8	534	724	188	2	2	629	86.9	372	1095	1119	64.7	303	1024	1085	0	1066	2756
Srbd1	SRBD1	63.9	558	873	279	8	36	679	77.8	141	995	995	85.9	141	995	995	0	1066	2757
Mlh1	MLH1	73	554	759	181	6	24	632	83.3	5	743	743	99.5	6	760	760	0	1066	2758
Ecel1	LOC119976317	66.7	518	777	249	7	10	641	82.5	1	769	769	100	1	775	775	0	1066	2758
Ttbk2	LOC119955646	50.3	700	1392	517	31	175	853	61.3	3	1357	1357	99.9	59	1312	1312	0	1066	2756
Ncoa6	NCOA6	42.3	927	2193	984	65	282	1212	55.3	7	2043	2043	99.7	3	2069	2069	0	1066	2757
Tm9sf2	TM9SF2	83.1	523	629	103	3	3	559	88.9	23	648	648	96.6	34	662	662	0	1065	2753
Ankfn1	LOC119978398	61.1	545	892	344	3	3	694	77.8	229	1118	1368	65.1	65	955	1152	0	1065	2755
Vwa5b1	VWA5B1	47.4	626	1321	571	17	124	817	61.8	1	1303	1303	100	15	1229	1229	0	1065	2754
Mau2	MAU2	86.7	540	623	50	2	33	555	89.1	33	622	622	94.9	29	651	651	0	1065	2755
Ccdc88c	CCDC88C	61	1060	1737	616	17	61	1279	73.6	4	1701	1702	99.8	1	1715	2009	0	1065	2754
Pck1	LOC119969375	78.9	491	622	131	0	0	564	90.7	1	622	622	100	1	622	622	0	1065	2753
Enc1	ENC1	87.9	518	589	71	0	0	553	93.9	17	605	605	97.4	1	589	589	0	1065	2754
Cep76	CEP76	77.6	512	660	145	2	3	577	87.4	1	658	658	100	1	659	659	0	1064	2751
Rubcn	RUBCN	60.3	596	988	328	13	64	706	71.5	22	989	998	97	23	966	981	0	1064	2752
Coro7	CORO7	57.8	540	935	374	7	21	688	73.6	38	970	971	96.1	7	922	922	0	1064	2751
Galnt9	GALNT9	82.1	496	604	105	1	3	566	93.7	1	601	601	100	1	604	604	0	1063	2750
C4b	LOC119976039	37.3	655	1754	1009	39	90	979	55.8	7	1692	1692	99.6	7	1738	1758	0	1063	2749
Exoc7	EXOC7	77.7	539	694	140	1	15	609	87.8	1	694	694	100	42	720	720	0	1063	2749
Rfx3	RFX3	74.7	580	776	162	4	34	624	80.4	1	769	769	100	42	790	790	0	1063	2749
Ano5	ANO5A	64	527	823	290	4	6	651	79.1	99	916	943	86.7	142	963	988	0	1062	2746
Srebf1	SREBF1	55.3	641	1159	430	27	88	799	68.9	26	1131	1131	97.8	11	1134	1134	0	1061	2743
Gsn	GSNA	69.7	516	740	212	4	12	611	82.6	1	739	741	99.7	73	801	802	0	1060	2741
Mfn1	LOC119976624	72.1	528	732	203	1	1	639	87.3	7	737	738	99.1	6	737	741	0	1059	2739
Ints11	INTS11	84.9	508	598	90	0	0	555	92.8	1	598	601	99.5	1	598	600	0	1059	2738
Nrp2	LOC119958718	56.8	535	942	362	11	45	676	71.8	31	965	965	96.9	28	931	931	0	1059	2738
Esyt1	LOC119958180	49.5	565	1142	494	19	83	797	69.8	1	1115	1115	100	1	1086	1092	0	1059	2739
Tlr7	LOC119969192	52.1	543	1043	490	5	10	702	67.3	11	1049	1049	99	17	1053	1053	0	1059	2738
Maco1	MACO1B	86.8	580	668	82	4	6	617	92.4	1	666	666	100	1	664	664	0	1058	2737
Gpd2	GPD2	73	532	729	193	4	4	622	85.3	56	782	782	93	1	727	727	0	1058	2737
Prox1	PROX1A	76.8	586	763	147	5	30	642	84.1	1	758	758	100	1	738	738	0	1057	2733
Ddx11	DDX11	61.8	567	918	321	16	30	716	78	1	906	914	99.1	1	900	906	0	1057	2734
Sema3d	SEMA3D	76.9	500	650	149	1	1	575	88.5	1	649	650	99.8	116	765	777	0	1056	2732
Mgat5b	LOC119953757	63.6	515	810	267	8	28	628	77.5	8	809	809	99.1	3	792	792	0	1056	2732
Itgb5	ITGB5	73.4	543	740	194	3	3	635	85.8	25	763	803	92	22	759	816	0	1056	2731
Zgrf1	LOC119963301	37.9	795	2099	1016	51	288	1093	52.1	1	1888	1942	97.2	1	2022	2044	0	1056	2730
Etfdh	ETFDH	80.3	485	604	115	2	4	543	89.9	17	620	620	97.4	17	616	616	0	1056	2731
Kcnb1	KCNB1	67.3	608	903	238	14	57	694	76.9	1	892	892	100	1	857	857	0	1056	2730
Ppp2r3a	PPP2R3A	52.2	623	1193	494	25	76	795	66.6	1	1173	1175	99.8	1	1137	1150	0	1055	2729
Smarcad1	LOC119963513	60.5	588	972	358	12	26	740	76.1	47	1010	1010	95.4	68	1021	1021	0	1055	2727
Pkd2	PKD2	64.4	556	863	252	5	55	662	76.7	52	860	883	91.6	79	940	966	0	1055	2727
Ebf1	EBF1A	95	553	582	28	1	1	567	97.4	1	581	603	96.4	1	582	592	0	1055	2727
Gfpt2	LOC119965249	78.4	536	684	141	4	7	603	88.2	88	768	768	88.7	3	682	682	0	1055	2728
Smc6	LOC119967536	53.4	588	1102	504	3	10	783	71.1	1	1101	1104	99.7	1	1093	1097	0	1055	2729
Adam17	LOC119967574	62.6	527	842	271	12	44	642	76.2	35	848	848	96	21	846	846	0	1055	2729
Efr3b	EFR3BA	65.4	580	887	144	7	163	649	73.2	14	809	809	98.4	3	817	817	0	1053	2724
Ampd1	AMPD1	69.9	513	734	221	0	0	596	81.2	8	741	741	99.1	12	745	745	0	1053	2724
Sv2a	LOC119958634	78	579	742	147	6	16	633	85.3	1	726	726	100	1	742	742	0	1053	2722
Yme1l1	LOC119966463	75.1	564	751	149	7	38	632	84.2	1	749	749	100	1	715	715	0	1053	2722
Add1	ADD1	62.3	597	958	184	13	177	662	69.1	1	944	944	100	1	795	795	0	1053	2723
Mn1	MN1B	51.2	713	1392	466	45	213	843	60.6	1	1274	1276	99.8	1	1297	1297	0	1051	2717
Hal	LOC119973228	81.8	526	643	116	1	1	582	90.5	1	642	653	98.3	1	643	657	0	1051	2717
Cop1	COP1	87.5	527	602	59	3	16	564	93.7	1	598	598	100	144	733	733	0	1051	2718
[truncated: 11,170 more rows]
